# Supplementary material for: Reviews in Educational Psychology (Frontiers in Psychology 2010–2024): typology, topics, regional comparative and methodology toward digital and AI approaches
Source: Front Psychol. 2025 Apr 30;16:1588242. doi: 10.3389/fpsyg.2025.1588242 (PMC12257778; doi:10.3389/fpsyg.2025.1588242)
Supplement: SUPPLEMENTARY TABLE S2 — General analysis with additional details and comparative data from the call of paper. [file Table_2.xlsx]

## Sheet: COMPLETE 2010-2024
Study	Year	Country	Study Type	N	Age	Constructs	Topic	Fidelity (Study type)	Validation	Period	Quality	Software	Methodology	Data Analysis
Aguilar & Pifarre Turmo (2019)	2019	Spain	Scoping Review	23 studies	Youth	Creativity, Collaboration, Technology	Educational Psychology	Empirical researches	Arksey and O’Malley (2005)	2008-2018	Not specific	Not specific	Scoping Review	Qualitative
Aithal et al. (2021)	2021	UK	Systematic Review	9 studies	Children	Dance, movement, well-being	Clinical Psychology	Empirical researches	PRISMA/PROSPERO	2001-2020	Mixed Methods Appraisal Tool (MMAT)	Not specific	Meta-analysis PRISMA	Qualitative
Akram et al. (2022)	2022	China, Jordan, Pakistan, Saudi Arabia	Systematic Review	25 studies	Mixed	Technology, teaching	Educational Psychology	Different researches	Denyer and Tranfield (2009)	2017-2021	Not specific	Not specific	Systematic review	Qualitative
Alabbasi et al. (2022)	2022	Bahrain, USA	Review	Not specific	MIxed	Creativity, Divergent Thinking	Educational Psychology						Review	Qualitative
Alonzo et al. (2023)	2023	Australia, Myanmar, Indonesia	Systematic Review	17 studies	Youth	Social Media, Assessment	Educational Psychology	Different researches	PRISMA	Up to 2022	PRISMA guidelines	Not specific	Systematic Review PRISMA	Qualitative
Álvarez-Godos et al. (2023)	2023	Spain	Systematic Review	24 studies	Youth	ADHD, Academic Support	Educational Psychology	Empirical researches	PRISMA/PICOC	2017-2022	PRISMA guidelines	MAXQDA 2022	Systematic Review PRISMA	Qualitative
Amlashi et al. (2024)	2024	Germany	Meta-Analysis	26 studies	Mixed	Acculturation, mental health	Developmental Psychology	Empirical researches	PRISMA	1980-2020	Agency for Research and Healthcare Quality Scale (AHRQ)	Comprehensive Meta-Analysis	Meta-analysis PRISMA	Qualitative and Quantitative
Amores-Valencia et al. (2022)	2022	Colombia, Spain	Systematic Review	13 studies	Youth	Motivation, academic performance	Educational Psychology	Empirical researches	PRISMA	2012-2022	RSL	Not specific	Systematic review PRISMA	Qualitative
Andersen et al. (2023)	2023	Norway	Meta-Analysis	53 studies	Adults	Workaholism, addiction	Social Psychology	Empirical researches	PRISMA/PROSPERO	up to 2023	Hoy et al. (2012)	Comprehensive Meta-Analysis	Meta-analysis PRISMA	Qualitative and Quantitative
Annous et al. (2022)	2022	Lebanon, UAE	Systematic Review	8 studies	Mixed	PTSD, trauma	Developmental Psychology	Empirical researches	PRISMA	2010-2020	CEC	Not specific	Systematic review PRISMA	Qualitative
Aryadoust et al. (2019)	2019	Singapore	Scientometric Review	5365 studies	Not specific	Psychometric models	Quantitative Psychology	Different researches	Not specific	1972-2019	Not specific	CiteSpace	Bibliometric Analysis	Quantitative
Aryadoust et al. (2021)	2021	Singapore, South Korea, USA	Scientometric Review	1,561/ 3,175 studies	Adults	Language assessment, validity	Educational Psychology	Different researches	Not specific	1980-2019	Not specific	CiteSpace	Bibliometric Analysis	Qualitative and Quantitative
Ashraf et al. (2022)	2022	China, Pakistan, USA	Systematic Review	34 studies	Youth	Blended Learning, Online Education	Educational Psychology	Different researches	PRISMA	2016-2021	Rowe et al. (2012)	Mendeley	Systematic Review PRISMA	Qualitative
Aslaksen & Lorås (2018)	2018	Norway	Review	10 studies	Adults	Learning styles	Educational Psychology					Not specific	Review	Qualitative
Asperholm et al. (2020)	2020	Sweden	Meta-Analysis	535 studies	Mixed	Episodic memory	Clinical Psychology	Empirical researches	Not specific	1973-2013	Not specific	R	Meta-analysis	Qualitative and Quantitative
Attwood (2022)	2022	USA	Conceptual Analysis	Not specific	Adults	Multiple intelligences	Educational Psychology					Not specific	Conceptual Analysis	Qualitative
Azevedo et al. (2022)	2022	USA, France, Canada, Germany, Spain	Review	Not specific	Not specific	Self-Regulated Learning, Educational Technology	Educational Psychology	Not specific	Not specific	Not specific	Not specific	Not specific	Review	Qualitative
Aziku & Zhang (2024)	2024	China	Systematic Review	103 studies	Adults	Teacher well-being	Educational Psychology	Empirical researches	PRISMA	2020-2024	PRISMA guidelines	Not specific	Systematic review PRISMA	Quantitative
Ballesteros-Quilez et al. (2022)	2022	Spain, Chile	Systematic Review	32 studies	Mixed	Squatting movement, Counter-hegemony	Social Psychology	Different researches	PRISMA	2019-2021	PRISMA guidelines	Not specific	Systematic Review PRISMA	Qualitative
Beaudoin et al. (2020)	2020	Canada	Systematic Review	830 studies	Children	Theory of mind	Developmental Psychology	Empirical researches	PRISMA	1983-2019	PRISMA guidelines	EndNote	Systematic review PRISMA	Qualitative and Quantitative
Beckmann & Minnaert (2018)	2018	Netherlands	Systematic Review	23 studies	Youth	Giftedness, Learning Disabilities	Educational Psychology	Empirical researches	Not specific	1982-2015	Not specific	Not specific	Systematic Review	Qualitative
Beer & Mulder (2020)	2020	Germany	Systematic Review	21 studies	Adults	Jwork technological changes	Social Psychology	Empirical researches	Not specific	up to 2020	Not specific	Not specific	Systematic review	Qualitative and Quantitative
Bernaras et al. (2019)	2019	Spain	Review	Not specific	Youth	Depression, Psychological Interventions	Educational Psychology						Review	Qualitative
Bi et al. (2022)	2022	China, UK	Systematic Review	128 studies	Mixed	Speech processing	Clinical Psychology	Different researches	PRISMA	1974-2022	PRISMA guidelines	Excel	Systematic review PRISMA	Qualitative and Quantitative
Biasutti (2015)	2015	Italy	Original Research	Not specific	Mixed	Musical improvisation	Educational Psychology					Not specific	Qualitative study	Qualitative
Björk et al. (2021)	2021	Finland, Sweden	Meta-Analysis	24 studies	Adults	Work engagement	Social Psychology	Empirical researches	PRISMA/PICOS	2000-2020	NICE	RevMan	Meta-analysis PRISMA	Qualitative and Quantitative
Bodart et al. (2023)	2023	Belgium	Systematic Review	18 studies	Adults	Traumatic Brain Injury, Physiological Reactivity	Clinical Psychology	Empirical researches	PRISMA/PROSPERO	2000-2021	Farrington’s suggestions	Not specific	Systematic Review PRISMA	Qualitative
Bolton et al. (2023)	2023	Australia	Meta-Analysis	17 studies	Children	Internalizing problems	Developmental Psychology	Empirical researches	PRISMA/PROSPERO	2000-2021	Cochrane	MAJOR	Meta-analysis PRISMA	Qualitative and Quantitative
Bonilla-Sánchez (2024)	2024	Mexico	Review	Not specific	Children	Neurodevelopment disorders	Educational Psychology					Not specific	Case review	Qualitative
Bono et al. (2021)	2021	Spain	Systematic Review	80 articles	Mixed	General linear models	Quantitative Psychology	Empirical researches	PRISMA	2014-2018	PRISMA guidelines	Not specific	Systematic review PRISMA	Quantitative
Bravo-Sanzana et al. (2023)	2023	Chile	Systematic Review	27 studies	Children	School social climate	Educational Psychology	Empirical researches	PRISMA/PROSPERO	2010-2022	COSMIN	Rayyan	Systematic review PRISMA	Qualitative
Bueno (2019)	2019	Spain	Review	Not specific	Not specific	Genetics, Learning, Educational Attainment	Educational Psychology						Review	Qualitative
Burris & Brown (2024)	2024	USA	Review	Not specific	Children	Narrative comprehension	Developmental Psychology					Not specific	Literature review	Qualitative
Caetano et al. (2021)	2021	Portugal	Systematic Review	26 studies	Adults	Substance Use Disorders, Cognitive Training	Cognitive Psychology	Empirical researches	PRISMA/PICO/PROSPERO	1985-2019	Cochrane/ROBINS-I	Not specific	Systematic Review PRISMA	Qualitative
Caetano et al. (2023)	2023	Portugal	Meta-Analysis	18 studies	Adults	False Memory, Substance Abuse	Cognitive Psychology	Empirical researches	PRISMA/PICO/PROSPERO	1989-2021	Cochrane	Review Manager 5.4.1.	Meta-analysis PRISMA	Qualitative and Quantitative
Canedo-García et al. (2017)	2017	Spain	Systematic Review	50 studies	Mixed	Intergenerational Programs, Lifelong Learning	Educational Psychology	Empirical researches	PRISMA	2004-2015	PRISMA guidelines	Not specific	Systematic Review PRISMA	Qualitative and Quantitative
Cao et al. (2020)	2020	China	Meta-Analysis	36 studies	Children	Computational training	Clinical Psychology	Empirical researches	PRISMA	1950 - 2020	PRISMA guidelines	Comprehensive Meta-Analysis	Meta-analysis PRISMA	Quantitative
Cao et al. (2022)	2022	China	Systematic Review	37 studies	Mixed	Feedback, motivation	Educational Psychology	Empirical researches		2012 - 2022	PRISMA guidelines	Excel	Systematic review PRISMA	Qualitative
Carey et al. (2016)	2016	UK	Review	Not specific	Youth	Math anxiety, performance	Clinical Psychology					Not specific	Literature review	Qualitative
Carrus et al. (2021)	2021	Germany, Italy, Norway	Meta-Analysis	102 studies	Adults	Pro-environmental behavior	Social Psychology	Empirical researches	PRISMA	2007-2017	PRISMA guidelines	Comprehensive Meta-Analysis	Meta-analysis PRISMA	Quantitative
Cawley et al. (2022)	2022	UK	Systematic Review	17 studies	Mixed	Memory, Pharmacological Modulation, Depression	Cognitive Psychology	Empirical researches	PRISMA/PROSPERO	1994-2021	PRISMA guidelines	SPSS	Systematic Review PRISMA	Qualitative and Quantitative
Cerveny et al. (2022)	2022	Czech Republic	Scoping Review	6 studies	Adults	Cultural Competence, Nursing Education, Professional Training	Educational Psychology	Different researches	PRISMA/PICO	2011-2021	PRISMA guidelines	Not specific	Scoping Review PRISMA	Qualitative
Chaguendo-Quintero et al. (2023)	2023	Colombia, Spain	Systematic Review	8 studies	Adults	Executive Functions, Cognitive Flexibility, Memory	Social Psychology	Empirical researches	PRISMA/PROSPERO/PICOS	2007-2023	Quality Assessment Tool for observational studies from the National Heart	Rayyan/Mendeley	Systematic Review PRISMA	Qualitative and Quantitative
Challet-Bouju et al. (2017)	2017	France	Systematic Review	51 studies	Adults	Gambling Disorder, Cognitive Remediation	Social Psychology	Empirical researches	PRISMA	Up to 2017	PRISMA guidelines	Not specific	Systematic Review PRISMA	Qualitative
Chang (2022)	2022	China	Conceptual Analysis	Not specific	Mixed	Psychological variables, L2 acquisition	Educational Psychology					Not specific	Conceptual Analysis	Qualitative
Chaxiong et al. (2022)	2022	USA	Systematic Review	41 studies	Children	Autism Spectrum Disorder, Behavior	Developmental Psychology	Empirical researches	PRISMA	1999-2020	PRISMA guidelines	Not specific	Systematic Review PRISMA	Qualitative and quantitative
Chen & Yu (2022)	2022	China	Meta-Analysis	86 studies	Youth	Social-Emotional Learning, Emotional Competence	Educational Psychology	Empirical researches	Not specific	Up to 2022	Not specific	Not specific	Meta-Analysis	Quantitative
Chen (2022)	2022	China	Meta-Analysis	16 studies	Adults	Self-regulation, academic achievement	Educational Psychology	Empirical researches	PRISMA	Not specific	PRISMA guidelines	Comprehensive Meta-Analysis	Meta-analysis PRISMA	Qualitative and Quantitative
Chen et al. (2020)	2020	Germany	Meta-Analysis	42 studies	Adults	Physical activity, positive affect	Health Psychology	Empirical researches	PRISMA	Up to 2020	Stone et al. (2019)	R	Meta-analysis PRISMA	Qualitative and Quantitative
Chen et al. (2024)	2024	China	Meta-Analysis	59 studies	Youth	Mental health, digital impact	Clinical Psychology	Empirical researches	PRISMA/INPLASY	2013-2023	Lacey and Matheson (2011)	Comprehensive Meta-Analysis	Meta-analysis PRISMA	Qualitative and Quantitative
Clark & Dumas (2016)	2016	France, Japan	Review	Not specific	Mixed	Self-regulation, metacognition	Educational Psychology					Not specific	Literature review	Qualitative
Claxton et al. (2017)	2017	UK	Meta-Analysis	14 studies	Youth	Family interventions, psychosis	Clinical Psychology	Empirical researches	PRISMA	Up to 2016	Effective Public Health Practice Project Quality Assessment Tool	RevMan	Meta-analysis PRISMA	Qualitative and Quantitative
Clinton-Lisell & Litzinger (2024)	2024	USA	Meta-Analysis	21 studies	Mixed	Learning styles, educational outcomes	Educational Psychology	Empirical researches	PRISMA	Not specific	What Works Clearinghouse (2022)	R/Abstrackr	Meta-analysis PRISMA	Qualitative and Quantitative
Cochon Drouet et al. (2023)	2023	Switzerland	Meta-Analysis	43 studies	Youth	Achievement, motivation, social relations	Educational Psychology	Empirical researches	PRISMA	Up to 2023	PRISMA guidelines	MAJOR/Jamovi1.1.8.0	Meta-analysis PRISMA	Qualitative and Quantitative
Costa & Faria (2018)	2018	Portugal	Meta-Analysis	46 studies	Youth	Intelligence theories, academic achievement	Educational Psychology	Empirical researches	PRISMA	2002-2017	PRISMA guidelines	Comprehensive Meta-Analysis	Meta-analysis PRISMA	Qualitative and Quantitative
Costa & Kuss (2019)	2019	Italy, UK	Systematic Review	28 studies	Youth	Gaming disorder, diagnosis	Clinical Psychology	Empirical researches	PRISMA	2010-2018	Cochrane	Not specific	Systematic review PRISMA	Qualitative
Cristovao et al. (2017)	2017	Portugal	Review	19 studies	Youth	Social and Emotional Learning, Academic Achievement	Educational Psychology	Empirical researches	Not specific	2008-2017	Not specific	Excel	Review	Qualitative and quantitative
Cunha et al. (2022)	2022	Portugal	Systematic Review	77 studies	Adults	Industry 4.0, Work Sustainability	Social Psychology	Different researches	PRISMA	2015-2021	PRISMA guidelines	Not specific	Systematic Review PRISMA	Qualitative
De La Fuente & Martínez Vicente (2024)	2024	Spain	Hypothesis and Theory	Not specific	Adults	Stress, psychological wellbeing	Educational Psychology					Not specific	Theoretical review	Conceptual analysis
De La Fuente et al. (2018)	2018	Spain, Chile, Ireland, USA	Review	Not specific	Not specific	Research Development, Innovation Value Chain	Educational Psychology						Review	Qualitative
De La Fuente et al. (2019)	2019	Spain	Review	Not specific	Not specific	Executive Functions, Self-Regulation, External Regulation	Cognitive Psychology						Review	Qualitative
De La Fuente et al. (2021)	2021	Spain, USA	Review	Not specific	Not specific	COVID-19, Behavioral Psychology, Self-Regulation	Educational Psychology						Review	Qualitative
De La Fuente et al. (2022)	2022	Spain, Ireland, Italy, Greece, UK, Brazil, USA	Review	Not specific	Not specific	Self-Regulation, External Regulation, Learning Theories	Cognitive Psychology						Review	Qualitative
De Lange et al. (2021)	2021	Belgium, China, Netherlands, Norway, Spain, UK	Systematic Review	41 studies	Adults	Employability, age perception	Social Psychology	Empirical researches	Petticrew and Roberts (2006)	1980-2019	Standardized Index of Convergence (SIC)	Not specific	Systematic review PRISMA	Qualitative and Quantitative
De Oliveira et al. (2023)	2023	Spain	Systematic Review	66 studies	MIxed	Suicide prevention, educational policies	Educational Psychology	Different researches	PRISMA	1990-2023	Critical Appraisal Skills Programme	Excel/Atlas.ti/EndNote	Systematic Review PRISMA	Qualitative
de Witte et al. (2021)	2021	Netherlands	Scoping Review	13 measures	Adults	Stress, anxiety	Clinical Psychology	Empirical researches	PRISMA	1980-2020	PRISMA guidelines	Not specific	Scoping review PRISMA	Qualitative
DeLaPeña & Luque-Rojas (2021)	2021	Spain	Meta-Analysis	7 studies	Adults	Reading comprehension	Educational Psychology	Empirical researches	PRISMA	2010-2021	PRISMA guidelines	Excel/Jamovi	Meta-analysis PRISMA	Qualitative and Quantitative
Delfa-Lobato et al. (2021)	2021	Spain	Systematic Review	145 studies	Adults	Well-being, quality of life	Health Psychology	Empirical researches	PRISMA/PICOS	2010-2020	PRISMA guidelines	Not specific	Systematic review PRISMA	Qualitative
Deng et al. (2021)	2021	China	Meta-Analysis	35 studies	Youth	Empathy, bullying, prosocial behavior	Educational Psychology	Empirical researches	Not specific	1996-2020	Not specific	R	Meta-Analysis	Quantitative
Deng et al. (2024)	2024	China, Japan	Systematic Review	22 studies	Adults	Robot-Assisted Language Learning (RALL), second language acquisition	Educational Psychology	Empirical researches	Not specific	2016-2024	Not specific	Not specific	Systematic Review	Qualitative
Di (2022)	2022	China	Original Research	Not specific	Adults	Creativity, practical orientation	Educational Psychology					Not specific	Applied research	Comparative synthesis
Dias Rodrigues et al. (2022)	2022	Portugal	Systematic Review	19 studies	Children	Social-emotional competence, physical activity	Educational Psychology	Empirical researches	PRISMA/PROSPERO	2000-2020	PEDro scale	Not specific	Systematic Review PRISMA	Qualitative
Ding et al. (2022)	2022	China	Meta-Analysis	110 studies	Mixed	Smartphone addiction, well-being, attachment	Social Psychology	Empirical researches	PRISMA/PROSPERO	2013-2021	JBI Critical Appraisal Checklist	Stata	Meta-analysis PRISMA	Quantitative
Ding et al. (2022)	2022	China	Meta-Analysis	56 studies	Youth	Self-esteem, self-control, social support	Social Psychology	Empirical researches	PRISMA	2011-2022	JBI Critical Appraisal Checklist	Stata	Meta-analysis PRISMA	Quantitative
Domenech-Betoret (2018)	2018	Spain	Review	Not specific	Not specific	Learning theories, motivation	Educational Psychology						Review	Qualitative
Domínguez-García & Fernández-Berrocal (2018)	2018	Spain	Systematic Review	25 studies	Mixed	Emotional intelligence, suicidal behavior	Clinical Psychology	Empirical researches	Not specific	up to 2018	Not specific	Not specific	Systematic review	Qualitative
Don & Zeb (2022)	2022	China, Pakistan	Systematic Review	2500 studies	Youth	Legal socialization, moral education	Educational Psychology	Different researches	Not specific	2000-2022	Not specific	VOSviewer	Bibliometric Analysis	Qualitative
Dong et al. (2020)	2020	China	Meta-Analysis	46 studies	Youth	Reading comprehension, metalinguistic knowledge	Educational Psychology	Empirical researches	PRISMA	1998-2019	PRISMA guidelines	Comprehensive Meta-Analysis	Meta-analysis PRISMA	Qualitative and Quantitative
Dong et al. (2022)	2022	China	Review	Not specific	Adults	Emotional intelligence, academic resilience	Educational Psychology					Not specific	Theoretical review	Qualitative
Dreer (2023)	2023	Germany	Systematic Review	44 studies	Adults	Teacher well-being, educational outcomes	Social Psychology	Empirical researches	PRISMA	up to 2023	PRISMA guidelines	Not specific	Systematic review PRISMA	Qualitative
Dudley et al. (2022)	2022	Australia	Meta-Analysis	135 studies	Youth	Quality physical education, affective learning, social learning	Educational Psychology	Empirical researches	PRISMA/PICOS	1995-2021	PRISMA guidelines	Covidence/Comprehensive Meta-Analysis	Systematic Review and Meta-Analysis PRISMA	Qualitative and quantitative
Dumont et al. (2017)	2017	Netherlands	Systematic Review	46 studies	Children	Musical interventions and development	Educational Psychology	Empirical researches	Melnyk and Fineout-Overholt (2005)	2010-2016	Dutch Institute for Health Care Improvement (CBO)	Not specific	Systematic review PRISMA	Qualitative
Ebrahimi et al. (2019)	2019	Norway	Meta-Analysis	30 studies	Mixed	Anxiety and fear	Clinical Psychology	Empirical researches	PRISMA/MARS/PROSPERO	up to 2018	Cochrane	Comprehensive Meta-Analysis	Meta-analysis PRISMA	Qualitative and Quantitative
Edisherashvili et al. (2022)	2022	Estonia	Systematic Review	38 studies	Adults	Self-regulated learning	Educational Psychology	Empirical researches	PRISMA	2010-2020	PRISMA guidelines	Not specific	Systematic review PRISMA	Qualitative and Quantitative
Fabregues et al. (2023)	2023	Spain, Colombia, Canada	Systematic Review	34 studies	Youth	Mixed methods, STEM education	Educational Psychology	Empirical researches	PRISMA	1998-2019	GRAMMS	Excel/MAXQDA	Systematic Review PRISMA	Qualitative
Fan et al. (2024)	2024	China	Meta-Analysis	30 studies	Youth	Parental involvement and creativity	Educational Psychology	Empirical researches	PRISMA	1991-2022	BQAPS	R	Meta-analysis PRISMA	Qualitative and Quantitative
Fang & Ding (2022)	2022	China	Meta-Analysis	36 studies	Adults	Flexibility, chronic pain, acceptance commitment therapy (ACT)	Clinical Psychology	Empirical researches	PRISMA/PROSPERO	2010-2022	PRISMA guidelines	Not specific	Meta-Analysis PRISMA	Quantitative
Fang et al. (2018)	2018	China	Meta-Analysis	33 studies	Youth	Academic self-concept	Educational Psychology	Empirical researches	PRISMA	1984-2018	PRISMA guidelines	Comprehensive Meta-Analysis	Meta-analysis PRISMA	Qualitative and Quantitative
Fernández-Martín et al. (2021)	2021	Spain	Systematic Review	22 studies	Children	Social-emotional learning (SEL), well-being	Educational Psychology	Empirical researches	PRISMA	2010-2020	PRISMA guidelines	Not specific	Systematic Review PRISMA	Qualitative
Filipe et al. (2021)	2021	Portugal	Systematic Review	29 studies	Children	Cognitive and socio-emotional skills	Educational Psychology	Empirical researches	PRISMA/PROSPERO/PICOS	2009-2021	Cochrane	Rayyan	Systematic review PRISMA	Qualitative and Quantitative
Filipe et al. (2022)	2022	Portugal	Systematic Review	9 studies	Children	Language development	Developmental Psychology	Empirical researches	PRISMA	2012-2022	PRISMA guidelines	Not specific	Systematic review PRISMA	Qualitative
Finell et al. (2022)	2022	Sweden	Meta-Analysis	57 studies	Mixed	Math anxiety and working memory	Clinical Psychology	Empirical researches	PRISMA	up to 2020	PRISMA guidelines	EndNote	Meta-analysis PRISMA	Qualitative and Quantitative
François et al. (2015)	2015	Spain	Review	Not specific	Mixed	Neurocognitive plasticity	Clinical Psychology					Not specific	Review	Conceptual analysis
Frantz et al. (2022)	2022	South Africa	Systematic Review	11 studies	Adults	Retention of postgraduate students	Educational Psychology	Empirical researches	PRISMA	2010-2021	Form D of the SFS scoring system	Not specific	Systematic review PRISMA	Qualitative
Fu et al. (2017)	2017	China, USA	Systematic Review	21 studies	Adults	Cancer, depression, anxiety	Clinical Psychology	Empirical researches	PRISMA	2011-2016	Cochrane	Not specific	Systematic review PRISMA	Qualitative
Fulantelli et al. (2022)	2022	Italy, Germany	Systematic Review	24 studies	Youth	Cyberbullying, social media, well-being	Educational Psychology	Empirical researches	PRISMA/PROSPERO	2000-2021	PRISMA guidelines	Not specific	Systematic Review PRISMA	Qualitative
Fuller et al. (2022)	2022	Saudi Arabia, USA	Meta-Analysis	31 studies	Adults	Ethical leadership, authentic leadership	Social Psychology	Empirical researches	Schmidt and Hunter (2014)	up to 2018	Whitener (1990)	Not specific	Meta-analysis	Quantitative
Gao (2021)	2021	China	Review	Not specific	Mixed	Motivation, academic engagement	Educational Psychology					Not specific	Theoretical review	Qualitative
Gao et al. (2023)	2023	Malaysia	Systematic Review	17 studies	Adults	Knowledge transfer, talent identification	Developmental Psychology	Empirical researches	PRISMA/INPLASY/PICOS	2003-2021	PRISMA guidelines	Not specific	Systematic Review PRISMA	Qualitative
Gao et al. (2024)	2024	Malaysia	Systematic Review	29 studies	Mixed	Parental support, self-determination	Developmental Psychology	Empirical researches	PRISMA	1999-2023	PRISMA guidelines	Zotero/Excel	Systematic Review PRISMA	Qualitative
García-Carrión et al. (2020)	2020	Spain, USA	Review	Not specific	Youth	Social cohesion, inclusive education	Educational Psychology					Not specific	Systematic review PRISMA	Meta-analysis
Gegenfurtner (2022)	2022	Germany	Meta-Analysis	158 studies	Adults	Factor model fit	Quantitative Psychology	Empirical researches	PRISMA	up to 2022	PRISMA guidelines	Not specific	Meta-analysis	Quantitative
Goetz et al. (2019)	2019	USA	Review	Not specific	Adults	Mating desires, evolution	Developmental Psychology					Not specific	Theoretical review	Qualitative
Gómez-Zúñiga et al. (2023)	2023	Spain	Systematic Review	75 studies	Adults	Loneliness, disability	Health Psychology	Empirical researches	PRISMA/PROSPERO	2000-2021	PRISMA guidelines	Not specific	Systematic review PRISMA	Qualitative
Gong et al. (2023)	2023	China, Taiwan	Meta-Analysis	9 studies	Mixed	Mindfulness, mental health	Clinical Psychology	Empirical researches	PRISMA/INPLASY	up to 2022	Cochrane	RevMan	Meta-analysis PRISMA	Qualitative and Quantitative
Grebosz-Haring et al. (2022)	2022	Austria	Review	Not specific	Youth	Arts, mental health	Health Psychology					Not specific	Review	Qualitative
Greving & Richter (2018)	2018	Germany	Original Research	92 participants	Youth	Testing effect in teaching	Educational Psychology					Not specific	Experimental Study	Quantitative
Grolig (2020)	2020	Germany	Review	Not specific	Children	Language development, shared reading	Educational Psychology						Review	Qualitative
Gumz et al. (2015)	2015	Germany	Systematic Review	179 studies	Adults	Verbal techniques in psychotherapy	Clinical Psychology	Empirical researches	Not specific	1940-2013	Not specific	Not specific	Systematic Review	Qualitative
Gutiérrez-Ángel et al. (2022)	2022	Spain, Portugal	Systematic Review	22 studies	Youth	Digital competencies, online learning, digital skills	Educational Psychology	Empirical researches	PRISMA	2010-2021	MQQ	Not specific	Systematic Review PRISMA	Qualitative
Guzzardi et al. (2024)	2024	Italy	Systematic Review	49 studies	Youth	Prospective memory, executive functions	Educational Psychology	Empirical researches	PRISMA	1983-2024	Standard Quality Assessment Criteria for Evaluating Primary Research Papers from a Variety of Fields	Rayyan	Systematic Review PRISMA	Qualitative
Haberstroh & Schulte-Körne (2022)	2022	Germany	Meta-Analysis	34 studies	Youth	Cognitive profile in math difficulties	Developmental Psychology	Empirical researches	PRISMA	1992-2021	Appraisal Tool For Cross-Sectional Studies (AXIS)	R	Meta-analysis PRISMA	Quantitative
Hammerstein et al. (2021)	2021	Germany, Norway	Systematic Review	11 studies	Youth	Academic achievement	Educational Psychology	Empirical researches	PRISMA	2020-2021	Cochrane	Not specific	Systematic review PRISMA	Qualitative
Hancock et al. (2023)	2023	USA	Meta-Analysis	338 studies	Adults	Interpersonal trust	Social Psychology	Empirical researches	PRISMA/Schmidt and Hunter (2014)	1974-2018	PRISMA guidelines	Not specific	Meta-analysis PRISMA	Quantitative
Hanson et al. (2013)	2013	USA	Review	Not specific	Not specific	Medical education, competency-based learning	Educational Psychology						Review	Qualitative
Hantman et al. (2023)	2023	Canada, Korea, USA	Systematic Review	103 studies	Youth	Bilingual experiences in ASD	Developmental Psychology	Empirical researches	PRISMA	1984-2021	PRISMA guidelines	Not specific	Systematic review PRISMA	Qualitative
He et al. (2023)	2023	China	Meta-Analysis	37 studies	Adults	Fear of disease progression	Health Psychology	Empirical researches	PRISMA/PROSPERO	2018-2022	Agency for Research and Healthcare Quality Scale (AHRQ)	Excel/Stata/EndNote	Meta-analysis PRISMA	Qualitative and Quantitative
He et al. (2023)	2023	Poland	Systematic Review	45 studies	Youth	Physical education, student performance	Educational Psychology	Systematic review	PRISMA	2000-2023	PRISMA guidelines	Not specific	Systematic Review PRISMA	Qualitative
Hendriks et al. (2020)	2020	Germany, USA, Cyprus	Review	Not specific	Not specific	Online engagement, scientific literacy, digital literacy	Educational Psychology						Literature Review	Qualitative
Heyne et al. (2020)	2020	Finland, Netherlands, Norway, Sweden	Scoping Review	51 studies	Youth	Anxiety, academic performance	Educational Psychology	Empirical researches	PRISMA	1980-2019	PRISMA guidelines	Rayyan/Excel	Scoping review PRISMA	Quantitative
Hmelo-Silver & Jeong (2021)	2021	South Korea, USA	Review	Over 700 studies	Adults	Interdisciplinary collaboration	Educational Psychology					Not specific	Bibliometric Analysis	Content analysis
Hobbs et al. (2022)	2022	UK	Systematic Review	27 studies	Youth	Psychological well-being, life satisfaction	Educational Psychology	Empirical researches	PRISMA/PICOS	1998-2021	ROBINS-I	Not specific	Systematic review PRISMA	Qualitative
Hoedemakers et al. (2023)	2023	Netherlands	Systematic Review	17 studies	Adults	Leadership, employability	Social Psychology	Empirical researches	PRISMA/SALSA	Up to 2022	PRISMA guidelines	VOSviewer	Systematic Review PRISMA	Qualitative And Quantitative
Hokstad & Næss (2023)	2023	Norway	Systematic Review	14 studies	Youth	Stuttering, communication	Developmental Psychology	Empirical researches	PRISMA/PROSPERO	1955-2022	Appraisal Tool For Cross-Sectional Studies (AXIS)	SPSS	Systematic review PRISMA	Qualitative and Quantitative
Horner and Shaffer (2021)	2021	USA	Systematic Review	57 studies	Children	Alphabet knowledge, literacy development	Educational Psychology	Empirical researches	Not specific	2006-2018	JARS	Not specific	Systematic Review	Qualitative
Horvath & Donoghue (2016)	2016	Australia	Review	Not specific	Not specific	Neuroeducation, cognitive psychology	Educational Psychology						Literature Review	Qualitative
Hsieh & Li (2024)	2024	Taiwan	Systematic Review	1950 studies	Mixed	Mindfulness, bibliometrics, knowledge mapping	Clinical Psychology	Different researches	PRISMA	2012-2022	PRISMA guidelines	VOSviewer	Systematic Review PRISMA	Qualitative and Quantitative
Hu & Cheung (2024)	2024	China	Meta-Analysis	33 studies	Adults	Social identity, social integration	Social Psychology	Empirical researches	Mol and Bus (2011)	2005-2020	PRISMA guidelines	Comprehensive Meta-Analysis	Meta-analysis PRISMA	Qualitative and Quantitative
Hu et al. (2022)	2022	China	Systematic Review	26 studies	Adults	Cognitive processing, eye-tracking	Educational Psychology	Empirical researches	Cooper’s (2016)	1981-2021	Not specific	Not specific	Systematic Review	Qualitative
Hua et al. (2022)	2022	China	Meta-Analysis	32 studies	Youth	Entrepreneurial activities, abilities	Educational Psychology	Empirical researches	Not specific	2008-2021	Not specific	Comprehensive Meta-Analysis	Meta-analysis	Qualitative and Quantitative
Huang (2022)	2022	China	Conceptual Analysis	Not specific	Youth	Hope, joy, self-regulation	Clinical Psychology					Not specific	Theoretical review	Correlation analysis
Huang et al. (2022)	2022	China	Original Research	10,500 participants	Youth	National cognition, cultural acceptance	Educational Psychology					Not specific	Longitudinal Study	Quantitative
Hurtado et al. (2024)	2024	Colombia, Spain	Scoping Review	32 studies	Adults	Retention, dropout	Educational Psychology	Empirical researches	PRISMA/SPIDER	2015-2021	EACSH	Atlas.ti	Scoping review PRISMA	Qualitative
Jebb et al. (2021)	2021	USA	Systematic Review	40 studies	Adults	Likert scales, psychometrics	Quantitative Psychology	Empirical researches	PRISMA	1995–2019	PRISMA guidelines	Not specific	Systematic review PRISMA	Qualitative
Ji et al. (2022)	2022	China	Systematic Review	76 studies	Mixed	Foreign language listening anxiety	Educational Psychology	Empirical researches	PRISMA	1986-2021	PRISMA guidelines	Not specific	Systematic review PRISMA	Qualitative
Jia (2022)	2022	China	Conceptual Analysis	Not specific	Youth	Well-being, self-efficacy	Clinical Psychology					Not specific	Conceptual Analysis	Descriptive analysis
Jiang et al. (2023)	2023	China	Meta-Analysis	20 studies	Youth	Parental involvement, academic achievement	Educational Psychology	Empirical researches	PRISMA	2005-2022	JBI Critical Appraisal Checklist	Comprehensive Meta-Analysis	Meta-analysis PRISMA	Quantitative
Jianping et al. (2023)	2023	Malaysia	Meta-Analysis	12 studies	Adults	Mental toughness, resilience	Educational Psychology	Empirical researches	PRISMA	2010-2021	Kmet et al. (2004)	Comprehensive Meta-Analysis	Meta-analysis PRISMA	Qualitative and Quantitative
Jinmin & Qi (2023)	2023	China	Meta-Analysis	13 studies	Youth	Learning flow, academic performance	Educational Psychology	Empirical researches	PRISMA	2000-2023	PRISMA guidelines	StataSE/EndNote/R	Meta-analysis PRISMA	Quantitative
Jolles & Jolles (2021)	2021	Netherlands	Review	Not specific	Not specific	Neuroscientific literacy, brain plasticity	Educational Psychology						Review	Qualitative
Juhani Lyytinen et al. (2021)	2021	Finland, USA, China	Review	Not specific	Not specific	Spelling skills, orthographies	Developmental Psychology						Review	Qualitative
Kenny et al. (2023)	2023	USA	Meta-Analysis	69 studies	Children	Self-regulation, executive function	Educational Psychology	Empirical researches	PRISMA	2007-2022	Zangaro and Soeken (2005)	Stata	Meta-analysis PRISMA	Qualitative and Quantitative
Kievit et al. (2013)	2013	Netherlands, UK	Hypothesis and Theory	Not specific	Adults	Simpson’s paradox	Social Psychology					R	Theoretical review	Quantitative
Kim & Cruz (2021)	2021	South Korea	Meta-Analysis	22 studies	Adults	Martial arts, self-regulation	Social Psychology	Empirical researches	Hunter and Schmidt, 2004	2008-2019	Not specific	Comprehensive Meta-Analysis	Meta-Analysis	Quantitative
Kim (2013)	2013	South Korea	Review	Not specific	Not specific	Neuroeducation, motivation	Educational Psychology						Review	Qualitative
Knitter et al. (2025)	2025	Germany	Meta-Analysis	51 studies	Mixed	Dark Triad, bifactor model, TSSEM	Educational Psychology	Empirical researches	PRISMA	2019-2021	PRISMA guidelines	R	Meta-Analysis PRISMA	Quantitative
Knogler et al. (2022)	2022	Germany	Meta-Analysis	41 studies	Youth	Teaching strategies	Educational Psychology	Meta-analysis	PRISMA	2004-2019	AMSTAR/MARS	Not specific	Meta-analysis PRISMA	Quantitative
Kobal Grum & Babnik (2022)	2022	Slovenia	Systematic Review	67 studies	Adults	Social sustainability	Social Psychology	Different researches	PRISMA	2016-2022	PRISMA guidelines	Not specific	Systematic review PRISMA	Qualitative
Kominsky et al. (2023)	2023	USA	Review	Not specific	Mixed	Informal learning, interaction	Educational Psychology					Not specific	Review	Content analysis
Kong (2021)	2021	China	Conceptual Analysis	Not specific	Adults	Motivation, classroom engagement	Educational Psychology					Not specific	Conceptual Analysis	Descriptive analysis
Kopp et al. (2017)	2017	Germany, Switzerland	Systematic Review	5 studies	Adults	Motivational interviewing, periodontal health	Clinical Psychology	Empirical researches	PRISMA/PROSPERO/PICOS	2009-2016	Cochrane	Not specific	Systematic review PRISMA	Qualitative
Kotera & Van Gordon (2021)	2021	UK	Systematic Review	10 studies	Adults	Self-compassion, work well-being	Social Psychology	Empirical researches	PRISMA/PICOS	2014-2019	Newcastle-Ottawa Scale/Quality Assessment Table of Randomized Controlled Trials	Not specific	Systematic review PRISMA	Qualitative
Koutsimani et al. (2019)	2019	Greece	Meta-Analysis	67 studies (depression), 34 studies (anxiety)	Adults	Burnout, depression, anxiety	Clinical Psychology	Empirical researches	PRISMA/PROSPERO	2007-2018	Quality Assessment Tool for Observational Cohort and Cross Sectional Studies	Comprehensive Meta-Analysis	Meta-analysis PRISMA	Qualitative and Quantitative
Krägeloh et al. (2022)	2022	India, Netherlands, New Zealand, USA	Review	Not specific	Not specific	Robopsychology, human-robot interaction	Social Psychology					Not specific	Theoretical review	Qualitative
Kritikou & Giovazolias (2022)	2022	Greece	Systematic Review	41 studies	Adults	Emotion regulation, academic resilience	Educational Psychology	Empirical researches	PRISMA	up to 2022	Mixed Methods Appraisal Tool (MMAT)	Not specific	Systematic review PRISMA	Qualitative
Kuznetsova et al. (2024)	2024	Canada, Finland, Russia	Systematic Review	104 studies	Youth	Giftedness	Educational Psychology	Empirical researches	PRISMA	up to 2022	PRISMA guidelines	Not specific	Systematic review PRISMA	Qualitative
Larrain et al. (2021)	2021	Chile	Review	Not specific	Not specific	Deliberative teaching , citizenship	Educational Psychology						Review	Qualitative
Lauder et al. (2022)	2022	UK	Systematic Review	143 studies	Adults	Interventions, work performance	Clinical Psychology	Empirical researches	PRISMA/PROSPERO/PICOS	up to 2022	EPPI Reviewer	EPPI Reviewer	Systematic review PRISMA	Qualitative
Lea et al. (2019)	2019	UK	Systematic Review	45 studies	Mixed	Emotional intelligence, stres	Social Psychology	Empirical researches	PRISMA	1990-2018	Effective Public Health Practice Project Quality Assessment Tool for Quantitative Studies	Not specific	Systematic Review PRISMA	Qualitative
Léger-Goodes et al. (2022)	2022	Canada	Systematic Review	18 articles	Youth	Eco-anxiety, emotional response	Social Psychology	Empirical researches	PRISMA	2000-2021	PRISMA guidelines	Mendeley/Covidence	Systematic review PRISMA	Qualitative
Lembke et al. (2024)	2024	Germany	Systematic Review	41 studies	Youth	Trauma-sensitive education, refugee students	Educational Psychology	Empirical researches	PRISMA	Up to 2023	ROBINS-I/ CASP Qualitative Studies Checklist	Not specific	Systematic Review PRISMA	Qualitative
Lentz et al. (2021)	2021	Canada	Systematic Review	32 studies	Adults	Moral injury, moral distress	Social Psychology	Empirical researches	PRISMA	1993-2020	PRISMA guidelines	Word	Systematic review PRISMA	Qualitative
Leppänen et al. (2024)	2024	Finland	Scoping Review	22 studies	Mixed	Preterm infants, parent-infant bonding	Developmental Psychology	Empirical researches	PRISMA	2000-2020	PRISMA guidelines	Excel	Scoping Review PRISMA	Qualitative
Li & Jiang (2021)	2021	China	Systematic Review	1708 articles	Not specific	Big Data in education, teacher psychology	Educational Psychology	Different researches	Not specific	2006-2021	Not specific	CiteSpace/VOSviewer	Systematic Review	Bibliometric analysis
Li & Yu (2023)	2023	China	Systematic Review	35 studies	Youth	Metaverse, digital literacy, virtual learning environments	Educational Psychology	Different researches	PRISMA/STARLITE	Up to 2022	PRISMA guidelines	VOSviewer	Systematic Review PRISMA	Qualitative
Li (2022)	2022	China	Conceptual Analysis	Not specific	Youth	Resilience, self-efficacy, social support	Clinical Psychology					Not specific	Conceptual Analysis	Qualitative
Li (2022)	2022	China	Conceptual Analysis	Not specific	Adults	Mental health, professional commitment	Educational Psychology					Not specific	Conceptual Analysis	Qualitative
Li (2022)	2022	China	Conceptual Analysis	Not specific	Youth	Social media, motivation, enjoyment	Educational Psychology					Not specific	Conceptual Analysis	Qualitative
Li et al. (2018)	2018	China, USA	Meta-Analysis	59 studies	Youth	Self-regulation, academic performance	Educational Psychology	Empirical researches	Not specific	up to 2018	Not specific	Comprehensive Meta-Analysis	Meta-analysis	Quantitative
Li et al. (2022)	2022	China	Meta-Analysis	43 studies	Youth	Mental health, socioeconomic factors	Educational Psychology	Empirical researches	PRISMA	1995-2019	PRISMA guidelines	Not specific	Meta-analysis PRISMA	Quantitative
Li et al. (2023)	2023	China	Meta-Analysis	41 studies	Mixed	Gamification, motivation	Educational Psychology	Empirical researches	PRISMA	2010-2022	PRISMA guidelines	Comprehensive Meta-Analysis	Meta-analysis PRISMA	Qualitative and quantitative
Limone & Toto (2022)	2022	Italy	Systematic Review	7 studies	Youth	Digital technology, emotional well-being	Health Psychology	Empirical researches	PRISMA	2017-2022	Cochrane/Agency for Healthcare Research and Quality (AHRQ)	ROBINS-I	Systematic review PRISMA	Qualitative
Lin et al. (2023)	2023	China	Meta-Analysis	40 studies	Youth	Body cognition, virtual reality	Educational Psychology	Empirical researches	PRISMA	2010-2023	PRISMA guidelines	Comprehensive Meta-Analysis	Meta-analysis PRISMA	Quantitative
Lisboa et al. (2024)	2024	Portugal, Spain	Systematic Review	5 studies	Youth	Pro-environmental behavior, emotional intelligence	Social Psychology	Empirical researches	PRISMA/PROSPERO	2014-2020	PRISMA guidelines	Excel	Systematic review PRISMA	Qualitative
Liu & Abdul Rahman (2022)	2022	Malaysia	Meta-Analysis	16 studies	Youth	Parenting style, sibling conflicts	Educational Psychology	Empirical researches	PRISMA	up to 2022	PRISMA guidelines	Comprehensive Meta-Analysis	Meta-analysis PRISMA	Quantitative
Liu (2021)	2021	China	Systematic Review	30 studies	Mixed	Teacher immediacy, motivation	Educational Psychology	Empirical researches	PRISMA	up to 2021	PRISMA guidelines	Not specific	Systematic review PRISMA	Qualitative
Liu (2022)	2022	China	Review	Not specific	Youth	Interest, self-efficacy, engagement	Clinical Psychology					Not specific	Critical Review	Qualitative
Liu et al. (2021)	2021	China	Conceptual Analysis	Not specific	Adults	Academic achievement, teacher enthusiasm	Educational Psychology					Not specific	Conceptual Analysis	Descriptive analysis
Liu et al. (2024)	2024	Malaysia, Thailand	Systematic Review	23 studies	Youth	Smartphone addiction, exercise intervention	Educational Psychology	Empirical researches	PRISMA/PROSPERO/PICO	Up to 2021	QualSyst	EndNote	Systematic Review PRISMA	Qualitative
Llistosella et al. (2023)	2023	Spain	Meta-Analysis	27 studies	Youth	Resilience, school interventions	Educational Psychology	Empirical researches	PRISMA/PROSPERO	up to 2023	Cochrane	Rayyan/Stata/R	Meta-analysis PRISMA	Qualitative and quantitative
Lo & Hew (2021)	2021	China	Systematic Review	33 studies	Mixed	Student Engagement	Educational Psychology	Empirical researches	PRISMA	2011-2020	PRISMA guidelines	Not specific	Systematic review PRISMA	Qualitative and quantitative
Locher & Philipp (2023)	2023	Switzerland	Review	Not specific	Not specific	Reading behavior, assessment methods	Educational Psychology						Review	Qualitative
Lopes et al. (2018)	2018	Portugal	Systematic Review	16 studies	Youth	Video Game Interventions	Health Psychology	Empirical researches	PRISMA	up to 2018	Cochrane	Not specific	Systematic review PRISMA	Qualitative
López Martínez et al. (2024)	2024	Spain	Review	Not specific	Adults	Verbal Creativity	Educational Psychology					Not specific	Delphi Method	Conceptual analysis
López-Escribano et al. (2022)	2022	Spain	Meta-Analysis	31 studies	Children	Writing Fluency	Educational Psychology	Different researches	PRISMA	2000-2020	Gersten et al. (2005)	Meta-Essential	Meta-analysis PRISMA	Qualitative and quantitative
López-Íñiguez & McPherson (2023)	2023	Australia, Finland	Scoping Review	14 studies	Youth	Caring Approaches in Education	Educational Psychology	Empirical researches	PRISMA	2000-2020	Mixed Methods Appraisal Tool (MMAT)	Covidence	Scoping review PRISMA	Qualitative and quantitative
Loyola-Carrillo et al. (2025)	2025	Chile, Spain, Portugal	Bibliometrical Review	1607 studies	Youth	Academic engagement, student motivation	Educational Psychology	Different researches	Not specific	Up to 2024	Not specific	VOSviewer	Bibliometrical Review	Quantitative
Luan et al. (2020)	2020	Taiwan, Japan, Canada, USA, Brazil, Hong Kong	Review	Not specific	Not specific	Big Data, AI, personalized learning	Educational Psychology						Review	Qualitative
Ma & Wang (2022)	2022	China	Review	Not specific	Mixed	Spiritual Intelligence	Clinical Psychology					Not specific	Review	Qualitative
Ma (2022)	2022	China	Conceptual analysis	Not specific	Youth	Self-efficacy, anxiety	Educational Psychology					Not specific	Conceptual Analysis	Descriptive analysis
Ma (2022)	2022	China	Review	Not specific	Mixed	Positive Affectivity, Engagement	Clinical Psychology					Not specific	Review	Qualitative
Macedonia (2019)	2019	Austria, Germany	Review	Not specific	Not specific	Embodied cognition, neuroscience	Educational Psychology						Literature Review	Qualitative
Madni et al. (2022)	2022	Malaysia, Saudi Arabia, Pakistan, Mexico	Systematic Review	23 studies	Youth	E-learning, digital transformation	Educational Psychology	Different researches	PRISMA	2016-2021	PRISMA guidelines	Not specific	Systematic Review PRISMA	Qualitative
Maier et al. (2023)	2023	Austria, Germany, Norway	Systematic Review	37 studies	Mixed	Teacher emotions	Educational Psychology	Empirical researches	PRISMA	2000-2020	PRISMA guidelines	Not specific	Systematic review PRISMA	Qualitative
Maldonado Briegas et al. (2020)	2020	Spain	Systematic Review	16 studies	Adults	Memory, cognitive development, longevity	Health Psychology	Empirical researches	Not specific	2008-2017	Not specific	Not specific	Systematic Review	Qualitative and Quantitative
Manjarres et al. (2023)	2023	Colombia	Systematic Review	340 studies	Mixed	Emotional skills	Social Psychology	Different researches	Zupic and Čater (2015)	2000-2022	Not specific	Bibliometrix/Gephi/R	Bibliometric Analysis	Qualitative and quantitative
Mao et al. (2021)	2021	China	Meta-Analysis	37 studies	Youth	Science attitude	Educational Psychology	Empirical researches	PRISMA	1982-2020	PRISMA guidelines	Not specific	Meta-analysis PRISMA	Quantitative
Mao et al. (2024)	2024	China, USA	Meta-Analysis	23 studies	Youth	Cognitive engagement, executive function, physical activity	Educational Psychology	Empirical researches	PRISMA/PICOS	Up to 2024	PEDro scale	Comprehensive Meta-Analysis	Meta-analysis PRISMA	Qualitative and Quantitative
Mao et al. (2024)	2024	China	Meta-Analysis	12 studies	Youth	Football training, cognition, inhibitory control	Developmental Psychology	Empirical researches	PRISMA/PROSPERO/PICOS	Up to 2024	ROBINS-I	Comprehensive Meta-Analysis	Meta-analysis PRISMA	Qualitative and Quantitative
Marino & Capone (2024)	2024	Italy	Scoping Review	14 studies	Adults	Psychosocial perspective	Health Psychology	Empirical researches	PRISMA	2011-2021	PRISMA guidelines	Not specific	Scoping review PRISMA	Qualitative and quantitative
Martín-Martín & Bueno-Álvarez (2023)	2023	Spain	Scoping Review	10 studies	Mixed	Moral disengagement, aggression	Social Psychology	Different researches	PRISMA/PICO/SPIDER	2021-2023	PRISMA guidelines	Not specific	Scoping review PRISMA	Qualitative
Mavilidi et al. (2018)	2018	Australia, Netherlands, Switzerland	Review	Not specific	Not specific	Physical activity, cognition, learning integration	Educational Psychology						Review	Qualitative
McLean et al. (2022)	2022	Australia	Systematic Review	72 studies	Mixed	Eating disorders	Clinical Psychology	Different researches	PRISMA/PROSPERO/PICOS	up to 2019	Mixed Methods Appraisal Tool (MMAT)	Covidence/EndNote	Systematic review PRISMA	Qualitative
Meixner & Kotrschal (2022)	2022	Austria	Systematic Review	18 studies	Youth	Dog-assisted interventions, cognitive skills, stress reduction	Educational Psychology	Empirical researches	PRISMA/PICO	Up to 2021	ROBINS-I/Cochrane	Not specific	Systematic review PRISMA	Qualitative
Mendonça et al. (2022)	2022	Brazil	Systematic Review	23 studies	Adults	Episodic memory	Clinical Psychology	Empirical researches	PRISMA	2002-2018	Newcastle Ottawa Scale	Not specific	Systematic review PRISMA	Quantitative
Menezes et al. (2016)	2016	Brazil, UK	Original Research	127,256 students	Children	School achievement	Educational Psychology					Not specific	Multilevel	Variable analysis
Metzner et al. (2022)	2022	Germany, South Africa	Systematic Review	34 studies	Youth	Discrimination, racism	Developmental Psychology	Empirical researches	PRISMA/PROSPERO/PICOS	1998-2021	Mixed Methods Appraisal Tool (MMAT)	EndNote	Systematic review PRISMA	Qualitative and Quantitative
Meyerhofer-Parra & González-Martínez (2023)	2023	Spain	Systematic Review	51 studies	Youth	Transmedia storytelling, neural networks	Educational Psychology	Empirical researches	PRISMA	2013-2021	PRISMA guidelines	Not specific	Systematic review PRISMA	Qualitative
Midgley et al. (2021)	2021	UK	Systematic Review	82 studies	Youth	Psychodynamic psychotherapy, mental health, clinical settings	Clinical Psychology	Empirical researches	PRISMA	2017-2020	PRISMA guidelines	Not specific	Systematic review PRISMA	Qualitative
Mitic et al. (2021)	2021	Austria, UK	Meta-Analysis	303 studies	Youth	Peer relationships	Social Psychology	Empirical researches	PRISMA/PROSPERO	1999-2021	Newcastle Ottawa Scale/Agency for Healthcare Research and Quality	QSR/NVivo	Meta-analysis PRISMA	Qualitative and Quantitative
Molina et al. (2023)	2023	Mexico	Systematic Review	50 studies	Mixed	Cognition, integrative complexity	Educational Psychology	Different researches	PRISMA/PICOS	2012-2021	PRISMA guidelines	Atlas.ti	Systematic review PRISMA	Qualitative
Mölsä et al. (2022)	2022	Finland, Israel	Systematic Review	52 studies	Youth	Social interactions	Educational Psychology	Empirical researches	PRISMA	2002-2020	CREMAS	Not specific	Systematic review PRISMA	Qualitative and Quantitative
Montiel et al. (2021)	2021	Canada, USA	Scoping Review	31 studies	Mixed	Positive psychology	Social Psychology	Empirical researches	Not specific	up to 2021	Not specific	Not specific	Scoping review	Qualitative and Quantitative
Moreno-Alcázar et al. (2017)	2017	Spain, Sweden, UK	Meta-Analysis	8 studies	Youth	PTSD, EMDR	Clinical Psychology	Empirical researches	PRISMA/PROSPERO	1998-2015	Cochrane	MetaNSUE	Meta-analysis PRISMA	Quantitative
Moula et al. (2022)	2022	UK	Systematic Review	11 studies	Youth	Nature connection	Health Psychology	Empirical researches	PRISMA/PROSPERO/PICOS	up to 2021	Cochrane/ROBIS	Covidence/Zotero	Systematic review PRISMA	Qualitative and quantitative
Muller et al. (2021)	2021	Germany	Scoping Review	22 studies	Mixed	Psychological services	Educational Psychology	Different researches	PRISMA	1998-2018	Not specific	Not specific	Scoping review PRISMA	Qualitative
Mutaf-Yıldız et al. (2020)	2020	Belgium	Systematic Review	37 studies	Children	Math, Numeracy	Educational Psychology	Empirical researches	PRISMA	1997-2019	PRISMA guidelines	Not specific	Systematic review PRISMA	Qualitative and quantitative
Nadmilail et al. (2023)	2023	Australia, Malaysia	Scoping Review	7 studies	Adults	Personality traits	Educational Psychology	Empirical researches	Arksey and O’Malley (2005)	2012-2021	Not specific	Not specific	Scoping review	Qualitative
Naor & Mayseless (2020)	2020	Israel	Review	Not specific	Mixed	Personal growth	Clinical Psychology					Not specific	Theoretical review	Qualitative
Ni et al. (2022)	2022	China	Meta-Analysis	35 studies	Youth	Educational technology	Educational Psychology	Empirical researches	PRISMA	2000-2020	PRISMA guidelines	Comprehensive Meta-Analysis	Meta-analysis PRISMA	Quantitative
Nogueira et al. (2022)	2022	Portugal	Systematic Review	25 studies	Adults	Cognitive reserve, aging, cognitive functioning	Cognitive Psychology	Empirical researches	PRISMA	2018-2021	PRISMA guidelines	Not specific	Systematic review PRISMA	Qualitative
Norouzkhani et al. (2023)	2023	Iran, Netherlands	Scoping Review	75 studies	Adults	Informational needs	Health Psychology	Empirical researches	Arksey and O’Malley (2005)	2000-2022	Not specific	EndNote	Scoping review	Qualitative and quantitative
Nyongesa et al. (2019)	2019	Kenya, Netherlands, UK	Scoping Review	705 studies	Youth	Executive function	Developmental Psychology	Empirical researches	Arksey and O’Malley (2005)	2002-2017	Not specific	Stata/Excel/Word	Scoping review	Qualitative and quantitative
O’Grady & Nag (2022)	2022	UK	Review	31 studies	Children	Theory of mind (ToM)	Social Psychology					Not specific	Configurative review	Qualitative
Oliveira et al. (2021)	2021	Portugal	Meta-Analysis	43 studies	Adults	Socio-emotional learning	Educational Psychology	Empirical researches	PRISMA	1995-2021	PRISMA guidelines	Not specific	Meta-analysis PRISMA	Quantitative
Orth et al. (2022)	2022	South Africa	Systematic Review	97 studies	Youth	Mental well-being	Developmental Psychology	Empirical researches	PRISMA/PROSPERO/PICOS	2000-2020	SFS scoring system version D	Mendeley/Excel	Systematic review PRISMA	Qualitative
Özdemir & Seçkin (2024)	2024	Turkey	Meta-Analysis	23 studies	Mixed	Educational technology	Educational Psychology	Empirical researches	PRISMA	2016-2023	PRISMA guidelines	Not specific	Meta-analysis PRISMA	Quantitative
Panadero (2017)	2017	Spain	Review	6 models	Youth	Self-regulated learning	Educational Psychology					Not specific	Theoretical review	SRL model comparison
Para et al. (2024)	2024	Canada, France	Scoping Review	31 studies	Adults	Impostor phenomenon	Social Psychology	Different researches	PRISMA/JBI	1978-2022	PRISMA guidelines	Not specific	Scoping review PRISMA	Qualitative
Parker & Roumell (2020)	2020	USA	Review	Not specific	Not specific	Mastery learning, workforce training, skill adaptability	Educational Psychology						Review	Qualitative
Paruzel et al. (2021)	2021	Germany	Meta-Analysis	143 studies	Adults	CSR and employee outcomes	Social Psychology	Empirical researches	Schmidt and Hunter (2014)	up to 2021	Not specific	Not specific	Meta-analysis	Quantitative
Parveen et al. (2022)	2022	China, Saudi Arabia, Iran	Systematic Review	41 studies	Youth	Leadership challenges, COVID-19, educational governance	Social Psychology	Empirical researches	PRISMA	2020-2021	PRISMA guidelines	Excel	Systematic review PRISMA	Qualitative and Quantitative
Pascual et al. (2019)	2019	Spain	Meta-Analysis	19 studies	Children	Executive functions	Educational Psychology	Empirical researches	Cochrane	2009-2018	Not specific	Comprehensive Meta-Analysis/Excel	Meta-analysis	Qualitative and quantitative
Pasion et al. (2017)	2017	Portugal	Meta-Analysis	53 studies	Adults	Reversal learning, Iowa Gambling Task, decision-making	Cognitive Psychology	Empirical researches	PRISMA	1994-2016	PRISMA guidelines	Comprehensive Meta-Analysis	Meta-analysis PRISMA	Qualitative and Quantitative
Pedersen et al. (2017)	2017	Norway	Meta-Analysis	12 studies	Adults	Agitation reduction	Health Psychology	Empirical researches	Not specific	1998-2015	Not specific	Comprehensive Meta-Analysis/Excel	Meta-analysis	Qualitative and quantitative
Peifer et al. (2022)	2022	Austria, France, Germany, Italy, Netherlands, Portugal, Spain, Switzerland, UK	Scoping Review	252 studies	Mixed	Flow state	Clinical Psychology	Empirical researches	Arksey and O’Malley (2005)	2000-2016	Not specific	Mendeley	Scoping review	Qualitative
Peng (2023)	2023	China	Meta-Analysis	24 studies	Adults	Workplace civility	Social Psychology	Different researches	PRISMA/JBI	up to 2023	Sirriyeh et al. (2012)	EndNote/ Comprehensive Meta-Analysis	Meta-analysis PRISMA	Qualitative and quantitative
Peng et al. (2021)	2021	China	Systematic Review	25 studies	Mixed	Time perspective	Social Psychology	Empirical researches	PRISMA	up to 2020	Not specific	R	Systematic review PRISMA	Quantitative
Peng et al. (2022)	2022	China, Malaysia	Meta-Analysis	31 studies	Youth	Physical activity	Health Psychology	Empirical researches	PRISMA	up to 2020	Cochrane	EndNote/Stata/Revman	Meta-analysis PRISMA	Quantitative
Peng et al. (2023)	2023	USA	Meta-Analysis	26 studies	Mixed	Guilt appeals	Health Psychology	Empirical researches	PRISMA/PICOS	1929-2020	PRISMA guidelines	R	Meta-analysis PRISMA	Quantitative
Peña-Sarrionandia et al. (2015)	2015	Belgium, Spain, USA	Meta-Analysis	135 studies	Mixed	Emotion regulation	Health Psychology	Empirical researches	Not specific	up to 2014	Not specific	Not specific	Meta-analysis	Quantitative
Pereira & Freire (2021)	2021	Portugal	Systematic Review	13 studies	Youth	Positive youth development	Developmental Psychology	Empirical researches	PRISMA	up to 2020	Quality Assessment for Diverse Studies	Not specific	Systematic review PRISMA	Qualitative
Pereira et al. (2018)	2018	Portugal	Systematic Review	16 studies	Youth	Executive functions	Developmental Psychology	Empirical researches	PRISMA	up to 2016	Cochrane	Not specific	Systematic review PRISMA	Qualitative
Pérez-Fernández et al. (2021)	2021	Spain	Systematic Review	12 studies	Adults	Emotional intelligence	Health Psychology	Empirical researches	Not specific	up to 2021	Mixed Methods Appraisal Tool (MMAT)	Not specific	Systematic review PRISMA	Qualitative
Petersen et al. (2019)	2019	UK	Systematic Review	23 studies	Children	Mental health	Health Psychology	Empirical researches	PRISMA/PROSPERO	1998-2017	GRoLTS	Not specific	Systematic review PRISMA	Qualitative and quantitative
Petersen et al. (2023)	2023	Canada	Scoping Review	54 studies	Adults	Social connectedness	Social Psychology	Empirical researches	Arksey and O’Malley (2005)	up to 2020	Not specific	Not specific	Scoping review	Qualitative
Petre et al. (2024)	2024	Romania, Poland	Systematic Review	19 studies	Adults	Internet-based therapy, anxiety, depression	Clinical Psychology	Empirical researches	PRISMA/PROSPERO/PICOS	2011-2023	Cochrane	Mendeley/Covidence	Systematic review PRISMA	Qualitative
Piccolo et al. (2024)	2024	Italy	Systematic Review	10 studies	Youth	Parental involvement, robot-assisted therapy, rehabilitation	Developmental Psychology	Empirical researches	PRISMA	2020-2023	PRISMA guidelines	Not specific	Systematic review PRISMA	Qualitative
Pietschnig et al. (2024)	2024	Austria	Meta-Analysis	22 studies	Adults	Smoking behavior, suicidality, mental health risks	Clinical Psychology	Empirical researches	PRISMA	2003-2015	Newcastle-Ottawa Quality Assessment Scale	R	Meta-analysis PRISMA	Quantitative
Pilch et al. (2023)	2023	Poland	Systematic Review	417 studies	Adults	Conspiracy beliefs	Social Psychology	Empirical researches	PRISMA	2018-2021	PRISMA guidelines	Not specific	Systematic review PRISMA	Qualitative
Pinto et al. (2021)	2021	Brazil	Meta-Analysis	17 studies	Youth	Resilience, cognitive development, mental health	Clinical Psychology	Empirical researches	PRISMA/PROSPERO	2013-2020	Cochrane	R	Meta-analysis PRISMA	Qualitative and Quantitative
Pit-ten Cate & Glock (2019)	2019	Germany, Luxembourg	Meta-Analysis	22 studies	Adults	Implicit bias	Educational Psychology	Empirical researches	PRISMA	1998-2019	PRISMA guidelines	Excel	Meta-analysis PRISMA	Qualitative and quantitative
Preciado et al. (2019)	2019	Spain, Colombia	Systematic Review	94 studies	Adults	Observational methodology, game analysis	Social Psychology	Empirical researches	PRISMA	1996-2018	PRISMA guidelines	Not specific	Systematic review PRISMA	Qualitative and Quantitative
Prins et al. (2022)	2022	Netherlands	Systematic Review	28 studies	Children	Nature play, cognitive development, social interactions	Educational Psychology	Empirical researches	PRISMA	1995-2022	PRISMA guidelines	Not specific	Systematic review PRISMA	Qualitative
Provenzi et al. (2020)	2020	Italy	Systematic Review	10 studies	Children	Parent-infant interaction	Developmental Psychology	Empirical researches	Not specific	1988-2018	Quality Assessment Tool for Quantitative Studies	EndNote	Systematic review	Qualitative
Queiruga-Dios et al. (2021)	2021	Spain, Colombia	Systematic Review	120 studies	Youth	Service-learning, community engagement, assessment methods	Educational Psychology	Different researches	PRISMA	1990-2019	PRISMA guidelines	Not specific	Systematic review PRISMA	Qualitative
Quintero et al. (2019)	2019	Colombia, Spain	Systematic Review	50 studies	Youth	AR in education	Educational Psychology	Different researches	PRISMA	2008-2018	QUORUM	Not specific	Systematic review PRISMA	Qualitative
Rad et al. (2022)	2022	Romania	Scoping Review	40 studies	Children	Inclusive education	Educational Psychology	Different researches	Arksey and O’Malley (2005)/PICOS	up to 2022	PRISMA guidelines	Not specific	Scoping review PRISMA	Qualitative
Ribeiro-Silva et al. (2022)	2022	Portugal, Spain	Review	10 studies	Youth	Well-being, learning	Educational Psychology	Empirical researches	PRISMA/Petticrewand Roberts’ (2006)	2015-2021	PRISMA guidelines	Not specific	Systematic review PRISMA	Qualitative
Romero-Gonzalez et al. (2023)	2023	Spain	Original Research	54 participants	Children	Reading, family relations	Educational Psychology					Not specific	Experimental Study	Quantitative
Rossignoli-Palomeque et al. (2018)	2018	Spain	Systematic Review	70 studies	Youth	Brain training, cognitive transfer	Educational Psychology	Empirical researches	PRISMA	Up to 2017	PRISMA guidelines	Not specific	Systematic review PRISMA	Qualitative
Rozental et al. (2018)	2018	Denmark, Germany, Sweden, UK	Meta-Analysis	12 Studies	Adults	Procrastination	Clinical Psychology	Empirical researches	PROSPERO		Cochrane	R	Meta-analysis PRISMA	Qualitative and quantitative
Rule et al. (2024)	2024	USA	Scoping Review	7 studies	Mixed	Flourishing measurement	Social Psychology	Different researches	PRISMA	up to 2023	PRISMA guidelines	Not specific	Scoping review PRISMA	Qualitative
Sáiz-Manzanares et al. (2022)	2022	Spain	Systematic Review	30 studies	Mixed	Behavioral patterns	Quantitative Psychology	Empirical researches	PRISMA	2018-2021	PRISMA guidelines	Atlas.ti/SPSS/Orange	Systematic review PRISMA	Qualitative and quantitative
Salehzadeh & Ziaeian (2024)	2024	Iran	Systematic Review	180 studies	Mixed	Decision-making	Social Psychology	Different researches	PRISMA	up to 2023	PRISMA guidelines	Mendeley/CiteSpace/VOSViewer	Systematic review PRISMA	Qualitative and quantitative
Salgado & Moscoso (2019)	2019	Spain	Meta-Analysis	224 studies	Mixed	Interrater reliability	Social Psychology	Empirical researches	PRISMA/MARS/Aytug et al. (2012)	1994-2017	PRISMA guidelines	Schmidt and Le’s software/Excel	Meta-analysis PRISMA	Quantitative
Salgado & Moscoso (2019)	2019	Spain	Meta-Analysis	467 studies	Adults	General mental ability	Social Psychology	Empirical researches	PRISMA/MARS	1950–1985	PRISMA guidelines	Not specific	Meta-analysis PRISMA	Quantitative
Salgado et al. (2022)	2022	Spain	Meta-Analysis	206 studies	Youth	Counterproductive behavior	Educational Psychology	Empirical researches	PRISMA	1975-2022	PRISMA guidelines	Schmidt and Le’s software	Meta-analysis PRISMA	Quantitative
Sanabria-Mazo et al. (2023)	2023	Spain	Systematic Review	13 studies	Adults	Cognitive Behavioral Therapy (CBT), Acceptance and Commitment Therapy (ACT)	Clinical Psychology	Empirical researches	PRISMA/PROSPERO/PICOS	2011-2023	Cochrane	Mendeley/Rayyan	Systematic review PRISMA	Qualitative and Quantitative
Sanchez-Alvarez et al. (2020)	2020	Spain	Meta-Analysis	44 articles	Youth	Emotional intelligence	Educational Psychology	Empirical researches	PRISMA	1999-2020	PRISMA guidelines	R	Meta-analysis PRISMA	Quantitative
Sánchez-López et al. (2022)	2022	Spain	Meta-Analysis	12 studies	Mixed	Emotional intelligence, risk behavior	Health Psychology	Empirical researches	PRISMA	1990-2020	Cochrane	R	Meta-analysis PRISMA	Qualitative and quantitative
Sankalaite et al. (2021)	2021	Belgium, Netherlands	Systematic Review	12 studies	Children	Executive functions, self-regulation, teacher-student interaction	Educational Psychology	Empirical researches	PROSPERO	Up to 2021	Not specific	Not specific	Systematic review	Qualitative
Schiera et al. (2024)	2024	Italy	Systematic Review	81 studies	Youth	Psychophysical well-being, COVID-19, learning loss	Educational Psychology	Empirical researches	PRISMA	2020-2023	Consensual Quality Research	Not specific	Systematic review PRISMA	Qualitative
Schnitzius et al. (2019)	2019	Germany	Scoping Review	23 studies	Adults	Personality traits	Educational Psychology	Empirical researches	Arksey and O’Malley (2005)	2006-2017	Not specific	Not specific	Scoping review	Qualitative
Schwab et al. (2018)	2018	Germany	Review	244 studies	Mixed	Mental effort	Clinical Psychology	Empirical researches	Not specific	1985–2015	Not specific	Not specific	Literature review	Qualitative
Shadiev & Wang (2022)	2022	China	Systematic Review	34 studies	Youth	21st-century skills	Educational Psychology	Empirical researches	PRISMA	2011-2022	PRISMA guidelines	Not specific	Systematic review PRISMA	Qualitative
Shao et al. (2023)	2023	China	Meta-Analysis	46 studies	Mixed	Regulation strategies	Educational Psychology	Empirical researches	PRISMA	2000-2021	PRISMA guidelines	Comprehensive Meta-Analysis	Meta-analysis PRISMA	Quantitative
Shaojie et al. (2022)	2022	China, Malaysia	Systematic Review	46 studies	Mixed	Audio-visual multimodal input, listening comprehension	Educational Psychology	Empirical researches	PRISMA	2012-2022	PRISMA guidelines	Excel	Systematic review PRISMA	Qualitative
Sharif Nia et al. (2022)	2022	Iran, USA	Systematic Review	33 studies	Mixed	Psychological hardiness	Health Psychology	Empirical researches	PRISMA	1979-2022	COSMIN	EndNote	Systematic review PRISMA	Qualitative and Quantitative
Shegier et al. (2019)	2019	UAE	Review	Not specific	Not specific	Functional MRI (fMRI), neuroscience	Cognitive Psychology						Review	Qualitative
Shen & Zhao (2022)	2022	China	Original Research	70 students	Youth	Instructional design	Educational Psychology					Not specific	Original research	Content analysis
Shen et al. (2021)	2021	China, USA	Meta-Analysis	6 studies	Adults	Elder abuse	Clinical Psychology	Empirical researches	Cochrane	1990-2020	Cochrane/ Jadad scale	R	Meta-analysis	Qualitative and quantitative
Shi (2021)	2021	China	Review	Not specific	Adults	Emotional cognition	Educational Psychology					Not specific	Review	Qualitative
Shi et al. (2022)	2022	China	Meta-Analysis	20 studies	Children	Social skills	Educational Psychology	Empirical researches	Not specific	up to 2020	Not specific	Not specific	Meta-analysis	Quantitative
Shu (2022)	2022	China	Conceptual analysis	Not specific	Adults	Teacher commitment	Educational Psychology					Not specific	Conceptual Analysis	Qualitative
Siegel et al. (2021)	2021	Austria, Belgium, Switzerland	Systematic Review	55 studies	Adults	Legal vulnerability	Social Psychology	Different researches	PRISMA/ENTREQ	up to 2020	PRISMA guidelines	Not specific	Systematic review PRISMA	Qualitative and quantitative
Sierra-Díaz et al. (2019)	2019	Spain	Meta-Analysis	33 studies	Youth	Physical education, self-determination theory, motivation	Educational Psychology	Empirical researches	PRISMA/PROSPERO	2003-2019	Checklist for Measuring Study Quality/AXIS/Cochrane	Mendeley/Comprehensive Meta-Analysis	Meta-Analysis PRISMA	Qualitative and Quantitative
Smale-Jacobse et al. (2019)	2019	Netherlands	Meta-Analysis	12 studies	Youth	Differentiated instruction	Educational Psychology	Empirical researches	Not specific	2006-2016	Not specific	Comprehensive Meta-Analysis/Excel	Meta-analysis	Qualitative and quantitative
Song et al. (2022)	2022	China, USA	Original Research	280 students	Youth	Physical exercise	Educational Psychology					Not specific	Experimental Study	Frequency analysis
Spuznar et al. (2013)	2013	USA	Review	Not specific	Youth	Attention	Clinical Psychology					Not specific	Review	Qualitative
Stangl et al. (2023)	2023	Austria, Germany	Scoping Review	217 studies	Mixed	Psychological wellbeing	Social Psychology	Empirical researches	Not specific	up to 2022	Not specific	Not specific	Scoping review	Qualitative and quantitative
Stapley et al. (2021)	2021	UK	Scoping Review	277 articles	Youth	Emotional support	Developmental Psychology	Different researches	PRISMA/JBI	2007-2021	PRISMA guidelines	Covidence	Scoping review PRISMA	Qualitative and quantitative
Stockman et al. (2023)	2023	Belgium, USA, Netherlands	Systematic Review	46 studies	Mixed	Social ecology, trauma recovery, risk/protective factors	Clinical Psychology	Reviews	Cochrane Collaboration	Up to 2023	Cochrane	Excel	Systematic review	Qualitative
Stoltz et al. (2024)	2024	Brazil, Germany	Review	Not specific	Adults	Consciousness development	Educational Psychology					Not specific	Review	Qualitative
Su & Chan (2023)	2023	China	Meta-Analysis	46 studies	Adults	Wellbeing, capabilities	Social Psychology	Empirical researches	Not specific	up to 2022	Not specific	Comprehensive Meta-Analysis/EndNote	Meta-analysis	Quantitative
Subara-Zukic et al. (2022)	2022	Czechia, Australia, Belgium, Germany, Netherlands, South Africa, Sweden, UK	Meta-Analysis	100 studies	Youth	Motor integration	Developmental Psychology	Empirical researches	PRISMA/PROSPERO/PICOS	2016-2021	Critical Appraisal Skills Programme for case-control studies	Excel/R	Meta-analysis PRISMA	Quantitative
Sulla et al. (2023)	2023	Italy	Systematic Review	16 studies	Mixed	Socially shared regulation of learning, teacher-student interaction	Educational Psychology	Empirical researches	PRISMA	Up to 2022	PRISMA guidelines	Rayyan	Systematic review PRISMA	Qualitative
Sun (2020)	2020	China	Original Research	3 universities	Adults	Innovation, education	Educational Psychology					Not specific	Exploratory research	Content analysis
Tang & He (2023)	2023	China	Meta-Analysis	5 studies	Youth	Anxiety, performance	Educational Psychology	Empirical researches	PRISMA	2019-2022	MQQ	Not specific	Meta-analysis PRISMA	Quantitative
Tanious et al. (2023)	2023	Belgium	Scoping Review	83 studies	Youth	Life skills development, transfer, emerging adulthood	Developmental Psychology	Empirical researches	Not specific	2010-2022	Not specific	Not specific	Scoping review	Qualitative
Tebar-Yébana et al. (2024)	2024	Spain	Systematic Review	77 studies	Adults	Educational inclusion, family satisfaction, bibliometrics	Educational Psychology	Different researches	PRISMA	Up to 2023	PRISMA guidelines	HistCite/VOSviewer/R	Systematic review PRISMA	Qualitative and Quantitative
Thakur et al. (2018)	2018	USA	Systematic Review	31 studies	Mixed	Musical abilities, cognition, neurodevelopment	Developmental Psychology	Empirical researches	PRISMA	Up to 2017	PRISMA guidelines	EndNote	Systematic review PRISMA	Qualitative
Tian et al. (2024)	2024	China, USA	Systematic Review	963 studies	Mixed	Resilience	Social Psychology	Empirical researches	PRISMA	2015-2020	PRISMA guidelines	Not specific	Systematic review PRISMA	Qualitative and quantitative
Tinajero et al. (2024)	2024	Spain	Review	Not specific	Youth	Self-regulation	Educational Psychology					Not specific	Review	Comparative synthesis
Ting Tan et al. (2014)	2014	Australia, Canada	Review	Not specific	Youth	Musical abilities	Developmental Psychology					Not specific	Review	Qualitative
Tlili et al. (2022)	2022	China, France, Spain, USA	Systematic Review	96 studies	Mixed	Game-based learning, activity theory, gamification	Educational Psychology	Empirical researches	PRISMA	Up to 2021	PRISMA guidelines	Not specific	Systematic review PRISMA	Qualitative
Tokuhama-Espinosa et al. (2023)	2023	Ecuador, USA	Hypothesis and Theory	Not specific	Mixed	Problem-solving skills	Clinical Psychology					Not specific	Theory and Hypothesis	Framework analysis
Too et al. (2022)	2022	Kenya	Scoping Review	960 studies	Youth	Social connectedness	Social Psychology	Empirical researches	Not specific	up to 2022	Not specific	EPPI Reviewer	Scoping review	Qualitative and quantitative
Torgersen et al. (2024)	2024	Norway	Systematic Review	32 studies	Adults	Innovation, competencies	Social Psychology	Empirical researches	PRISMA/NIRO	1978-2022	PRISMA guidelines	EndNote/Covidence	Systematic review PRISMA	Qualitative
Torrijos-Muela et al. (2021)	2021	Spain	Systematic Review	24 studies	Mixed	Neuromyths, neuroeducation	Educational Psychology	Empirical researches	PRISMA/PICO	2012-2020	PRISMA guidelines	EndNote	Systematic review PRISMA	Qualitative
Toyama & Yamazaki (2021)	2021	Japan	Systematic Review	40 studies	Mixed	Foreign language anxiety, anxiety reduction	Educational Psychology	Empirical researches	PRISMA	2007-2020	PRISMA guidelines	Not specific	Systematic review PRISMA	Qualitative
Tronchoni et al. (2022)	2022	Spain	Systematic Review	45 articles	Youth	Educational effectiveness	Educational Psychology	Empirical researches	PRISMA	2012-2021	PRISMA guidelines	Not specific	Systematic review PRISMA	Qualitative and quantitative
Trypke et al. (2023)	2023	Germany	Review	63 studies	Youth	Cognitive load	Educational Psychology	Empirical researches	Not specific	1991-2021	Not specific	Not specific	Systematic review	Qualitative
Tullberg (2022)	2022	Sweden	Hypothesis and Theory	Not specific	Adults	Instrumental learning	Educational Psychology					Not specific	Hypothesis and Theory	Qualitative
Ugalde et al. (2021)	2021	Spain, UK	Systematic Review	17 studies	Children	Interactive learning environments, cognitive development	Educational Psychology	Empirical researches	PRISMA	2005-2020	PRISMA guidelines	Not specific	Systematic review PRISMA	Qualitative
Unal et al. (2024)	2024	Finland	Original Research	Not specific	Adults	Teacher emotions	Educational Psychology					Not specific	Correlational study	Quantitative
Vadillo et al. (2015)	2015	UK	Review	Not specific	Not specific	Unconscious thought, decision-making	Clinical Psychology					Not specific	Meta-analysis	Quantitative
van der Meulen et al. (2023)	2023	Spain	Systematic Review	23 studies	Youth	Emotional peer support, inclusion	Educational Psychology	Empirical researches	PRISMA	1992-2016	PRISMA guidelines	Not specific	Systematic review PRISMA	Qualitative
Varela-Moreno et al. (2022)	2022	Spain	Systematic Review	10 studies	Adults	Cognitive-behavioral therapy, psychological treatment	Clinical Psychology	Empirical researches	PRISMA/PROSPERO	1995-2020	PEDro scale	Zotero	Systematic review PRISMA	Qualitative and Quantitative
Veloso et al. (2020)	2020	Portugal	Systematic Review	22 studies	Youth	Cognitive training	Clinical Psychology	Empirical researches	PRISMA	2008-2018	Cochrane/ROBINS-I	Rayyan/Mendeley	Systematic review PRISMA	Qualitative
Velotti et al. (2018)	2018	Italy	Systematic Review	113 studies	Mixed	Attachment theory, relational violence, IPV risk factors	Social Psychology	Empirical researches	PRISMA	Up to 2018	PRISMA guidelines	Not specific	Systematic review PRISMA	Qualitative
Verschuren et al. (2021)	2021	Netherlands, Norway, Spain	Systematic Review	489 studies	Adults	Negative work behavior	Social Psychology	Different researches	PRISMA	2000-2020	PRISMA guidelines	Not specific	Systematic review PRISMA	Qualitative
Vigdal & Brønnick (2022)	2022	Norway	Systematic Review	38 studies	Mixed	Overprotective parenting	Developmental Psychology	Empirical researches	PRISMA/PROSPERO/PICOS	1985-2019	Campbell’s Validity Typology	EndNote	Systematic review PRISMA	Qualitative
Vistorte et al. (2024)	2024	Spain, Mexico, Peru	Systematic Review	41 studies	Youth	Artificial intelligence, emotion recognition	Educational Psychology	Different researches	PRISMA	Up to 2024	PRISMA guidelines	VOSviewer	Systematic review PRISMA	Qualitative
Walugembe et al. (2022)	2022	Uganda	Systematic Review	51 studies	Youth	Adaptive behaviors, COVID-19	Educational Psychology	Empirical researches	Tranfield et al. (2003)	2000-2022	Not specific	Not specific	Systematic review	Qualitative and Quantitative
Wang & Hall (2018)	2018	Canada, China	Systematic Review	79 studies	Adults	Causal attribution	Educational Psychology	Empirical researches	Not specific	up to 2018	Not specific	Not specific	Systematic review	Qualitative
Wang & Li (2023)	2023	China	Scoping Review	30 studies	Adults	Impostor syndrome	Educational Psychology	Empirical researches	PRISMA/Arksey and O’Malley (2005)	1978-2023	PRISMA guidelines	Not specific	Scoping review PRISMA	Qualitative
Wang & Li (2024)	2024	China	Review	22 studies	Mixed	Career adaptability, vocational identity	Developmental Psychology					Not specific	Meta-analysis PRISMA	Descriptive analysis
Wang & Liu (2022)	2022	China	Conceptual analysis	Not specific	Mixed	Well-being and motivation	Educational Psychology					Not specific	Comparative analysis	Coding and categorization
Wang & Shih (2022)	2022	Taiwan	Systematic Review	92 studies	Adults	Teacher education	Educational Psychology	Different researches	Not specific	2015-2019	Not specific	Not specific	Systematic review	Qualitative
Wang & Wang (2022)	2022	China	Meta-Analysis	42 studies	Adults	Emotional intelligence	Social Psychology	Empirical researches	Hunter and Schmidt (2004)	up to 2022	Not specific	SPSS/Comprehensive Meta analysis	Meta-analysis	Quantitative
Wang & Wang (2023)	2023	China	Scoping Review	112 studies	Adults	Tenure system	Social Psychology	Different researches	Arksey and O’Malley (2005)	1995-2022	Not specific	Not specific	Scoping review	Qualitative
Wang & Yu (2023)	2023	China	Systematic Review	53 studies	Youth	Academic self-concept, gender differences, motivation	Educational Psychology	Different researches	PRISMA/STARLITE	2008-2022	PRISMA guidelines	VOSviewer	Systematic review PRISMA	Qualitative
Wang (2021)	2021	China	Conceptual analysis	Not specific	Adults	Self-regulation, perseverance	Educational Psychology					Not specific	Systematic review	Categorical analysis
Wang (2022)	2022	China	Original Research	100 students	Youth	Vocabulary memorization, mental health	Educational Psychology					SPSS	PAR and experimentation	Descriptive analysis
Wang et al. (2021)	2021	China	Meta-Analysis	21 studies	Mixed	Mental contrast, self-implementation	Social Psychology	Empirical researches	Not specific	up to 2021	Rosenthal’s fail-safe N	Comprehensive Meta-Analysis	Meta-analysis	Quantitative
Wang et al. (2022)	2022	China	Conceptual analysis	Not specific	Youth	Grit, language anxiety	Clinical Psychology					Not specific	Systematic review	Qualitative
Wang et al. (2023)	2023	China	Meta-Analysis	31 studies	Youth	Childhood trauma, problematic internet use	Clinical Psychology	Empirical researches	PRISMA	2009-2022	PRISMA guidelines	Comprehensive Meta-Analysis	Meta-analysis PRISMA	Qualitative and quantitative
Wang et al. (2023)	2023	Japan	Systematic Review	53 studies	Mixed	Fixation, creativity	Educational Psychology	Empirical researches	Not specific	up to 2023	Not specific	Not specific	Systematic review	Qualitative
Wang et al. (2024)	2024	China	Original Research	1,638 articles	Not specific	Early literacy	Developmental Psychology					Not specific	Quantitative	Dynamic analysis
Ware et al. (2020)	2020	Australia	Meta-Analysis	170 studies	Mixed	Bilingualism, executive function	Clinical Psychology	Empirical researches	PRISMA	up to 2020	Classic Fail-Safe N/PET-PEESE	Not specific	Meta-analysis PRISMA	Quantitative
Willis et al. (2019)	2019	UK	Systematic Review	20 studies	Adults	Occupational stress, well-being	Clinical Psychology	Different researches	PRISMA/SPIDER	up to 2017	Mixed Methods Appraisal Tool (MMAT)	SPSS	Systematic review PRISMA	Qualitative and quantitative
Wisniewski et al. (2020)	2020	Germany	Meta-Analysis	435 studies	Mixed	Feedback, learning	Educational Psychology	Empirical researches	PRISMA	up to 2020	PRISMA guidelines	R	Meta-analysis PRISMA	Quantitative
Wu & Sarker (2022)	2022	China, Malaysia	Systematic Review	23 studies	Not specific	Synergistic governance	Social Psychology	Different researches	PRISMA	2000-2022	PRISMA guidelines	Not specific	Systematic review PRISMA	Qualitative
Wu et al. (2020)	2020	Taiwan	Systematic Review	172 studies	Mixed	Remote Associates Test (RAT), creativity, cognitive processes	Cognitive Psychology	Empirical researches	Not specific	2000-2019	Not specific	Not specific	Systematic review	Qualitative
Wu et al. (2021)	2021	Canada, Taiwan	Systematic Review	25 studies	Mixed	Neuroimaging, cognitive processes	Educational Psychology	Different researches	PRISMA	2000-2019	PRISMA guidelines	Not specific	Systematic review PRISMA	Qualitative
Wu et al. (2023)	2023	China, Malaysia	Systematic Review	18 studies	Mixed	Anxiety, COVID-19	Educational Psychology	Empirical researches	PRISMA	2020-2022	PRISMA guidelines	Not specific	Systematic review PRISMA	Qualitative
Xie & Derakhshan (2021)	2021	China, Iran	Conceptual analysis	Not specific	Not specific	Communication, motivation	Educational Psychology					Not specific	Conceptual Analysis	Qualitative
Xie et al. (2018)	2018	China	Meta-Analysis	114 studies	Children	Mathematics achievement	Educational Psychology	Empirical researches	Glass et al. (1984)/Lipsey and Wilson (2001)/Borenstein et al. (2009)	1986-2015	Not specific	Comprehensive Meta-Analysis	Meta-analysis	Quantitative
Xie et al. (2018)	2018	China	Meta-Analysis	36 studies	Children	Touchscreen learning, early childhood education	Educational Psychology	Empirical researches	PRISMA	2012-2018	PRISMA guidelines	Comprehensive Meta-Analysis	Meta-Analysis PRISMA	Qualitative and Quantitative
Xu & Wang (2023)	2023	China	Meta-Analysis	36 studies	Adults	Anxiety, depression, stress	Educational Psychology	Empirical researches	Not specific	2019-2022	Rosenthal’s fail-safe N	Comprehensive Meta-Analysis	Meta-analysis	Qualitative and quantitative
Xu & Xue (2023)	2023	China, UK	Meta-Analysis	52 studies	Mixed	Educational satisfaction	Educational Psychology	Empirical researches	Not specific	up to 2022	Not specific	Comprehensive Meta-Analysis	Meta-analysis	Qualitative and quantitative
Xu & Zeng (2023)	2023	China	Systematic Review	20 studies	Mixed	Feedback, L2 acquisition	Educational Psychology	Empirical researches	PRISMA	2006-2021	Kmet et al. (2004)	Not specific	Systematic review PRISMA	Qualitative
Xu & Zhang (2021)	2021	China	Original Research	Not specific	Adults	Psychological factors in entrepreneurship	Educational Psychology					Not specific	Statistical analysis	Predictive modeling
Xu & Zhu (2022)	2022	China	Original Research	316 participants	Adults	Psychological capital, optimism	Educational Psychology					Not specific	Correlational study	Regression analysis
Xuan et al. (2021)	2021	China	Original Research	Not specific	Youth	AI, law, personalization	Educational Psychology					Not specific	Experimental Study	Quantitative
Xuan et al. (2022)	2022	China	Meta-Analysis	48 studies	Youth	Formative assessment, reading	Educational Psychology	Empirical researches	PRISMA/Glass et al. (1981)/Lipsey and Wilson (2001)	up tp 2021	PRISMA guidelines	Comprehensive Meta-Analysis	Meta-analysis PRISMA	Quantitative
Yang (2022)	2022	China	Conceptual analysis	Not specific	Adults	Teacher well-being, stress	Educational Psychology					Not specific	Conceptual Analysis	Qualitative
Yang et al. (2020)	2020	China, New Zealand, Singapore, USA	Meta-Analysis	20 studies	Children	Spatial skills, development	Developmental Psychology	Empirical researches	PRISMA	2009-2020	PRISMA guidelines	Comprehensive Meta-Analysis	Meta-analysis PRISMA	Qualitative and quantitative
Yang et al. (2022)	2022	China	Systematic Review	31 studies	Mixed	Autonomy support, engagement	Educational Psychology	Empirical researches	PRISMA	2000-2020	PRISMA guidelines	Not specific	Systematic review PRISMA	Qualitative
Yang et al. (2022b)	2022	China	Meta-Analysis	19 studies	Adults	Recreational activities, cognitive aging	Developmental Psychology	Empirical researches	PRISMA/PROSPERO	2012-2022	Scottish Intercollegiate Guidelines Network	Not specific	Meta-analysis PRISMA	Qualitative and quantitative
Yao & Wallace (2021)	2021	Macao	Review	11 studies	Adults	Language validation, assessment	Educational Psychology					Not specific	Review	Inference analysis
Ye et al. (2024)	2024	Norway	Systematic Review	119 studies	Youth	Academic resilience, protective factors	Educational Psychology	Empirical researches	PRISMA	2000-2023	PRISMA guidelines	Not specific	Systematic review PRISMA	Qualitative
Yildiz et al. (2022)	2022	Turkey, UK	Meta-Analysis	36 studies	Adults	Work commitment, satisfaction	Social Psychology	Empirical researches	PRISMA/PICOS	up to 2022	Quality Assessmentand Validity Tool for Correlational Studies	R/EndNote	Meta-analysis PRISMA	Quantitative
Yilmazer et al. (2024)	2024	Turkey	Meta-Analysis	22 studies	Mixed	Test anxiety, mindfulness	Clinical Psychology	Empirical researches	Not specific	2007-2022	Not specific	R/Excel/Comprehensive Meta-Analysis	Meta-analysis	Qualitative and quantitative
Yokoyama (2019)	2019	Japan	Review	6 studies	Youth	Academic self-efficacy, performance	Educational Psychology					Not specific	Review	Qualitative
Yoon et al. (2021)	2021	South Korea	Meta-Analysis	184 studies	Mixed	Gaming disorder, validity	Quantitative Psychology	Empirical researches	PRISMA/PROSPERO	up to 2020	PRISMA guidelines	R	Meta-analysis PRISMA	Quantitative
Young et al. (2018)	2018	USA	Review	Not specific	Youth	Spatial cognition, math skills	Developmental Psychology					Not specific	Review	Qualitative
Yu & Yang (2021)	2021	China	Review	64 studies	Mixed	Feedback, learning	Educational Psychology					Not specific	Review	Qualitative
Yu (2023)	2023	China	Systematic Review	62 studies	Youth	Neuroscience, mathematical anxiety	Cognitive Psychology	Different researches	PRISMA/ESSA	Up to 2023	PRISMA guidelines	Not specific	Systematic review PRISMA	Qualitative
Yu (2024)	2024	China	Systematic Review	49 studies	Mixed	Foreign language anxiety	Educational Psychology	Empirical researches	PRISMA	2004-2023	PRISMA guidelines	Not specific	Systematic review PRISMA	Qualitative
Yu et al. (2022)	2022	China	Conceptual analysis	Not specific	Youth	Ambiguity, resilience	Clinical Psychology					Not specific	Conceptual Analysis	Qualitative
Yu et al. (2022)	2022	China, Macau, Thailand	Meta-Analysis	30 studies	Mixed	Attitudes, blended learning	Educational Psychology	Empirical researches	STARLITE	2000-2020	University of West England Framework for Critically Appraising Research Articles	Stata/MP 14.0	Meta-analysis	Qualitative and quantitative
Yu et al. (2024)	2024	China	Meta-Analysis	17 studies	Mixed	Cognitive load, ERP	Educational Psychology	Empirical researches	PRISMA	2003-2022	PRISMA guidelines	Comprehensive Meta-Analysis/Excel	Meta-analysis PRISMA	Quantitative
Zeng et al. (2022)	2022	China	Meta-Analysis	28 studies	Mixed	Self-efficacy, TPACK	Educational Psychology	Empirical researches	PRISMA	2007-2022	PRISMA guidelines	Comprehensive Meta-Analysis	Meta-analysis PRISMA	Quantitative
Zhan et al. (2024)	2024	China	Meta-Analysis	19 studies	Mixed	Creativity, problem-solving	Educational Psychology	Empirical researches	PRISMA	up to 2023	PRISMA guidelines	R	Meta-analysis PRISMA	Qualitative and quantitative
Zhang & Ma (2023)	2023	China	Meta-Analysis	66 studies	Mixed	PBL, effective learning	Educational Psychology	Empirical researches	PRISMA/Glass (1976)	2003-2023	PRISMA guidelines	Comprehensive Meta-Analysis	Meta-analysis PRISMA	Qualitative and quantitative
Zhang (2021)	2021	China	Conceptual analysis	Not specific	Youth	Optimism, affectivity	Clinical Psychology					Not specific	Conceptual Analysis	Qualitative
Zhang (2022)	2022	China	Review	Not specific	Youth	Mood, future outlook	Educational Psychology					Not specific	Review	Descriptive analysis
Zhang et al. (2022)	2022	China	Meta-Analysis	16 studies	Mixed	Neural synchronization, teaching-learning interaction	Educational Psychology	Empirical researches	Lipsey and Wilson (2001) and Higgins and Green (2011)	2013-2021	Not specific	Comprehensive Meta-Analysis	Meta-Analysis	Quantitative
Zhang et al. (2023)	2023	China	Meta-Analysis	39 studies	Youth	Internet addiction, mental health, behavioral therapy	Educational Psychology	Empirical researches	PRISMA/PROSPERO	Up to 2022	Cochrane	NoteExpress/Stata	Meta-Analysis PRISMA	Qualitative and Quantitative
Zhao & Wang (2023)	2023	New Zealand	Systematic Review	32 studies	Youth	Perseverance, interest	Educational Psychology	Empirical researches	Zawacki-Richter et al. (2020)	2017-2022	Not specific	SPSS/AMOS/Mplus	Systematic review	Qualitative
Zhao & Yu (2021)	2021	China	Meta-Analysis	38 studies	Youth	Moral disengagement, cyberbullying	Social Psychology	Empirical researches	PRISMA	2005-2021	PRISMA guidelines	Comprehensive Meta-Analysis	Meta-analysis PRISMA	Quantitative
Zhao et al. (2022)	2022	China	Review	Not specific	Youth	Teaching evaluation reliability and validity	Educational Psychology					Not specific	Document analysis	Comparative synthesis
Zheng et al. (2023)	2023	Canada, USA	Meta-Analysis	23 studies	Mixed	Emotions in learning	Educational Psychology	Empirical researches	Not specific	2009-2020	Not specific	Not specific	Meta-analysis	Qualitative and quantitative
Zheng et al. (2023)	2023	China	Meta-Analysis	88 studies	Mixed	Grammatical knowledge, reading	Educational Psychology	Empirical researches	PRISMA	1998-2021	PRISMA guidelines	Comprehensive Meta-Analysis	Meta-analysis PRISMA	Quantitative
Zhong et al. (2022)	2022	China	Original Research	20 participants	Adults	Dance therapy, well-being	Educational Psychology					Not specific	Review	Qualitative
Zhong et al. (2024)	2024	China	Meta-Analysis	49 studies	Youth	Academic performance, emotions	Educational Psychology	Empirical researches	Glass (1976)	1986-2023	Not specific	Comprehensive Meta-Analysis/EndNote	Meta-analysis	Quantitative
Zhou (2021)	2021	China	Original Research	Not specific	Youth	Cross-cultural adaptation, intention	Clinical Psychology					Not specific	Conceptual Analysis	Descriptive analysis
Zhou et al. (2022)	2022	China	Meta-Analysis	56 studies	Mixed	Materialism, wellbeing	Social Psychology	Empirical researches	MARS	up to 2022	Not specific	Comprehensive Meta-Analysis	Meta-analysis	Quantitative
Zhu & Aryadoust (2022)	2022	China, Singapore	Review	Not specific	Youth	Cognitive load, causal factors	Clinical Psychology					Not specific	Synthetic review	Multidimensional analysis
Zhu et al. (2022)	2022	China	Meta-Analysis	75 studies	Mixed	Parent-child relationship, internet use	Health Psychology	Empirical researches	PRISMA	1990-2021	JBI Critical Appraisal Checklist	Comprehensive Meta-Analysis	Meta-analysis PRISMA	Quantitative

## Sheet: Explicit data
Study	Theoretical Framework	Database	Added Value	Results	Limitations	Applications
Aguilar & Pifarre Turmo (2019)	Social Creativity in Science Education Through Digital Technologies	Scopus, WOS	Examines how digital tools promote creativity and reduce educational inequalities	Technology enhances collaborative creativity through different roles in science education	Does not provide empirical data, relies on previous studies	Implementation of digital creativity tools to foster equitable education
Aithal et al. (2021)	Effects of dance movement psychotherapy in ASD	BioMed Central Journals, CORE, Cinahl Complete, Emerald Health and SocialCare Journals, Proquest Healt Research Premium Collection, PsyARTICLES, PsycINFO, PubMed, Wiley	Effective in enhancing social and emotional well-being	Positive effects on social and communication skills	Needs large-scale studies	Inclusion recommendations for ASD therapies
Akram et al. (2022)	Integration of ICT in educational practice	ERIC, Elsevier, Emerald, SAGE, Springer, Taylor&Francis	Highlights positive impact of ICT on learning motivation and interaction	Barriers: slow internet, lack of infrastructure, training	Limited to specific geographic areas	Recommendations for ICT infrastructure improvement in education
Alabbasi et al. (2022)	Evaluation of Creativity and Divergent Thinking using TTCT		Practical guide for educators on assessing and using TTCT in schools	Covers history, structure, training, validation, and application of TTCT in education	Does not present new empirical data, based on prior studies	Use of TTCT to identify and foster creativity in educational settings
Alonzo et al. (2023)	Use of Social Media in Educational Assessment	Proquest, Scopus, WOS	Provides an overview of social media as a tool for assessment, identifying benefits and challenges	Discusses the role of platforms like Facebook and Twitter in assessment and feedback processes	Limited scope, small sample of studies, lacks empirical experimentation	Expanding the use of social media for formative and summative assessment in schools
Álvarez-Godos et al. (2023)	Support Actions for University Students with ADHD	ERIC, Scopues, WOS	Analyzes accommodations and interventions to improve academic success for students with ADHD	Universities offer exam accommodations, tutoring, and online courses; external programs focus on cognitive-behavioral therapy, coaching, and mindfulness	lack of specific studies on university intervention programs for students with ADHD and the absence of empirical data.	Enhancing institutional support structures for students with ADHD in higher education
Amlashi et al. (2024)	Impact of acculturative stress on psychological health in international students	EBSCOhost, OVID, Proquest, PubMed, WOS, Wiley Online Library	Moderate correlation with depression and life satisfaction	AS increases negative psychological outcomes	Lacks longitudinal data	Prevention programs for acculturative stress management
Amores-Valencia et al. (2022)	AR as a tool for enhancing motivation in education	Scopus, WOS	Demonstrates the motivational and academic benefits of AR	Positive impact on engagement and performance	Limited focus on secondary education	Expanding AR integration into other educational levels
Andersen et al. (2023)	Prevalence and factors influencing workaholism	BASE, CINAHL, EMBASE, MedNar, NYAM, OPENGREY, OpenMD, PsychINFO, PubMed, WOS	Highlights global prevalence of workaholism and its socio-demographic predictors	15.2% prevalence of workaholism, influenced by demographic factors	Limited by cultural variations	Application in workplace mental health policies
Annous et al. (2022)	Effectiveness of art therapy in reducing PTSD symptoms among refugees	APA Psych Articles, Academic Search Ultimate, Artand Architecture Source, ERIC, Education Research, Scopus, WOS	Provides initial evidence for art therapy's therapeutic role in trauma recovery	Art therapy helps emotional regulation in children affected by trauma	Insufficient empirical studies	Recommendations for art therapy in trauma recovery
Aryadoust et al. (2019)	Rasch measurement applications in psychology and education	WOS	Establishes Rasch measurement's impact across psychometric and educational research	Rasch model identified as a robust psychometric tool across various domains	Limited representation in non-Western research	Application in psychometrics and educational assessments
Aryadoust et al. (2021)	Knowledge mapping and intellectual trends in language assessment research	Scopus	Provides a structured overview of validation practices in language assessment research	Identifies gaps in the validation of assessment methods	Limited focus on inferential validation	Applications in language assessment research
Ashraf et al. (2022)	Blended Learning in Chinese Higher Education	EBSCO, Springer Journals, Taylor &Francis, ProQuest, ScienceDirect, ERIC, SAGE Journals	Discusses the pedagogical benefits and challenges of blended learning in China	Blended learning enhances student engagement and academic performance but faces technical and pedagogical barriers	Lack of robust pedagogical frameworks, teacher training, and access to resources	Improving technological infrastructure and teacher training for effective blended learning
Aslaksen & Lorås (2018)	Analysis of the learning style hypothesis by modality and its implications		Exposes lack of evidence for specific learning style hypothesis by modality	No significant effects on learning by modal style	Limited to specific studies	Improves understanding of the learning styles theory
Asperholm et al. (2020)	Gender differences in episodic memory variability and their relation to psychological factors	MEDLINE, PsychINFO, PubMed	Identifies variability in episodic memory by gender across different memory tasks	Differences in spatial and verbal memory between genders	Variability in study design	Applications in cognitive assessment in education and clinical settings
Attwood (2022)	Conceptual analysis of multiple intelligences theory and its application in teacher training		Provides recommendations for integrating multiple intelligences theory into teacher training programs	Contributes to differentiated teaching based on intelligence	Debate over the validity of the theory	Supports teacher training programs for differentiated instruction
Azevedo et al. (2022)	Self-Regulated Learning and Intelligent Tutoring Systems		Reviews a decade of research on the MetaTutor system, an AI-based tutor for self-regulated learning	MetaTutor scaffolds cognitive and metacognitive skills using multimodal data like eye tracking, facial recognition, and log files	Challenges in real-time data processing, scalability, and adaptability to different subjects	Enhancing AI tutoring systems to support personalized and adaptive learning environments
Aziku & Zhang (2024)	Analysis of distribution of studies on teacher well-being during COVID-19 pandemic and research methods	Scopus, WOS	Highlights increase in teacher well-being studies, identifying methodology and group evaluated	Increase in teacher well-being research in recent years	Lack of longitudinal follow-up	Supports educational policies for improving teacher well-being and retention
Ballesteros-Quilez et al. (2022)	Squatting Movement and Counter-Hegemony	Scopus, WOS	Analyzes the squatters' movement as a form of resistance against neoliberalism	Identifies key mechanisms of self-management, collective action, and political subjectivation	Lack of empirical data, relies on previous literature	Understanding the role of social movements in urban resistance and alternative housing
Beaudoin et al. (2020)	Inventory of theory of mind measures for young children and review of psychometric validity	Health and Psychosocial Instruments, MEDLINE®, PsycINFO	Creates a visual framework to categorize theory of mind sub-domains in infants	Wide variety of theory of mind measures and psychometric challenges	Limited to young children	Aids in selecting assessment tools for research and clinical practice
Beckmann & Minnaert (2018)	Non-Cognitive Traits of Gifted Students with Learning Disabilities	ERIC, PsycINFO, Medline, SocINDEX	Explores emotional and social challenges of twice-exceptional students	Finds duality in non-cognitive traits, with high motivation but also frustration	Limited empirical studies on G/LD students	Enhancing educational interventions for twice-exceptional students
Beer & Mulder (2020)	Impact of technology in the workplace and its relation to continuous training	ProQuest	Analyzes job changes and necessary skills for adaptation	Increased task complexity and autonomy	Limited to certain industries	Provides guidance in training design for technology and job changes
Bernaras et al. (2019)	Depression in Children and Adolescents		Reviews theories, assessment tools, and interventions for youth depression	Highlights biological, social, and psychological factors contributing to depression	No clear consensus on best prevention programs for schools	Developing more effective and evidence-based school interventions
Bi et al. (2022)	Connected speech processing and implications in speech development and disorders	ERIC, PsycINFO, PubMed, Scopus, Taylor and Francis, WOS	Identifies key factors in speech processing applicable in clinical and educational contexts	Speech processing deficits as indicators of developmental disorders	Lack of longitudinal studies	Application in clinical diagnostics and second language education
Biasutti (2015)	Pedagogical model for musical improvisation based on cognitive processes		Provides an educational approach based on improvisation as a process for creative development	Encourages creative and improvisational skills in musical settings	Limited to specific contexts	Application in educational programs focused on creativity and musical improvisation
Björk et al. (2021)	Bottom-up interventions to enhance work engagement and underlying mechanisms	Academic Search Complete, Business Source Ultimate, Google Scholar, PsycArticles, PsycINFO, Scopus, WOS	Confirms effectiveness of job resources interventions on employee engagement	Moderate increase in work engagement	Variability in intervention designs	Provides guidance for designing workplace interventions
Bodart et al. (2023)	Physiological Reactivity in Traumatic Brain Injury Patients	PsycINFO, Psycarticles, SciencDirect, Cochrane Library, PubMed, Scopus	Reviews physiological responses in individuals with TBI to social/emotional stimuli	Finds reduced electrodermal activity and facial reactivity, but mixed cardiac responses	Variability in measurement methods and patient characteristics	Standardizing physiological assessments to improve diagnosis and rehabilitation strategies
Bolton et al. (2023)	Prevention of internalizing disorders in young children through universal and targeted programs	EMBASE, MEDLINE, PsycINFO	Evidence of effectiveness of preventive programs in reducing internalizing problems in children	Reduction in internalizing problems 6-7 months post-intervention	Lack of long-term follow-up	Implementation of preventive programs for internalizing problems in preschool education
Bonilla-Sánchez (2024)	Qualitative analysis of unique neuropsychological intervention cases to improve learning difficulties		Provides guidance for personalized interventions in neurodevelopment	Improvement in neurocognitive and academic skills	Limited to individual cases	Applicable in neuropsychological interventions in school context
Bono et al. (2021)	Analyzes report quality on GLMM use in psychology and application in empirical studies	WOS	Highlights need to improve GLMM reporting quality in psychology	Growing use of GLMM, but low report quality	Lack of methodological details	Improves accuracy and reliability of reports in quantitative psychology
Bravo-Sanzana et al. (2023)	Examines quality of measurement tools for school climate in Latin America	PsycINFO, ScieLO, Scopus, WOS	Identifies need for multidimensional tools to assess school climate	Lack of adequate tools for assessing school climate in Latin America	Limited to few studies and countries	Guides creation of tools to improve school environment
Bueno (2019)	Genetics and Learning: Influence on Educational Attainment		Explores how genetic and epigenetic factors affect cognitive abilities and learning	Argues that education can enhance or mitigate genetic predispositions	Does not isolate specific genes affecting learning	Integrating genetic insights into educational practices to optimize student potential
Burris & Brown (2024)	Examines external validity of research on narrative comprehension development in underrepresented groups		Provides foundations to broaden narrative comprehension studies to diverse populations	Highlights importance of external validity in narrative comprehension studies	Lack of studies in diverse populations	Applicable in developing inclusive narrative comprehension assessments
Caetano et al. (2021)	Cognitive Training for Substance Use Disorders	PubMed, Cochrane Library, WOS, PsycINFO	Analyzes cognitive training programs for improving executive functioning in individuals with SUD	Memory and executive function training improve cognitive skills and addiction treatment outcomes	Lack of long-term follow-ups and uniform training protocols	Integrating cognitive training into addiction treatment programs
Caetano et al. (2023)	False Memory Formation in Substance Abuse	PubMed, Cochrane Library, WOS, PsycINFO	Explores the relationship between substance abuse and false memory formation	Substance users exhibit increased susceptibility to false memories, especially in related recall tasks	Limited focus on specific substances and heterogeneous methodologies	Developing cognitive interventions to reduce false memory susceptibility in substance-dependent populations
Canedo-García et al. (2017)	Effectiveness of Intergenerational Programs	WOS, PsycINFO, ERIC, Google Scholar	Examines empirical studies on intergenerational programs and their impact on well-being	Programs with evidence-based controls are more effective regardless of intervention mode	Lack of longitudinal studies and limited virtual interventions	Expanding digital intergenerational programs for greater accessibility and efficiency
Cao et al. (2020)	Analyzes effects and moderators of computational training on children’s executive functions	Dissertations Online, Google Scholar, PsycARTICLES, PsycINFO, SSCI, Scopus, WOS	Evidence of computational training improving working memory and inhibitory control	Effectiveness of computational training on executive functions	Heterogeneity in included studies	Supports design of computational training programs in education
Cao et al. (2022)	Gains from online feedback in English as a Foreign Language writing	CNKI, ERIC, Scopus, WOS	Identifies benefits of online feedback on motivation and writing skills	Improvement in English writing skills and motivation	Limited to feedback studies	Provides pedagogical implications for online English language teaching
Carey et al. (2016)	Analyzes bidirectional relationship between math anxiety and performance		Suggests bidirectional relationship between math anxiety and performance	Math anxiety both influences and is influenced by math performance	Lack of longitudinal studies	Supports interventions to reduce math anxiety in education
Carrus et al. (2021)	Examines psychological factors predicting energy-saving behavior	ScienceDirect, Scopus	Evidence of attitudes and emotions predicting energy-saving behavior	Positive attitudes and emotions drive energy-saving behavior	Excludes observed behaviors	Implications for policy interventions on energy saving
Cawley et al. (2022)	Pharmacological Modulation of Autobiographical Memory	PsycInfo, PsycArticles, Ovid MEDLINER , Embase, Scopus, WOS, Cochrane trial registry, OpenGrey and Open Access Theses and Dissertations	Investigates the effects of drugs on autobiographical memory specificity	Drugs like hydrocortisone impair AM specificity in healthy volunteers but improve it in clinical populations	Inconsistent results across substances and participant groups	Exploring pharmacological approaches to enhance memory specificity in psychological disorders
Cerveny et al. (2022)	Cultural Competence Training for Nurses	PubMed, ScienceDirect, ERIH Plus, WOS	Reviews methods for improving cultural competence in nursing education	Face-to-face training, simulations, and online education enhance cultural awareness	Small sample size and lack of standardized assessment tools	Implementing comprehensive training programs in nursing curricula to improve patient care
Chaguendo-Quintero et al. (2023)	Executive Function Alterations in Violent Inmates	PubMed, Scopus, WOS, EBSCO, Embase	Examines executive dysfunctions in inmates convicted of violent crimes	Finds impaired inhibition, cognitive flexibility, and working memory compared to non-violent inmates and healthy controls	Small sample size and limited number of studies included	Developing cognitive rehabilitation programs to reduce recidivism in violent offenders
Challet-Bouju et al. (2017)	Cognitive Remediation for Gambling Disorder	MEDLINE, ScienceDirect	Reviews cognitive training interventions for gambling addiction	Identifies potential benefits of cognitive remediation therapy, but finds lack of clinical studies	No clinical trials available, only theoretical perspectives and preliminary interventions	Implementing cognitive remediation as a complement to standard gambling addiction treatments
Chang (2022)	Uses hermeneutics to analyze psychological factors in second language acquisition		Introduces hermeneutic approach to understand psychological factors in L2 learning	Provides deep insight into psychological variables in L2 context	Need for additional empirical research	Application of hermeneutic approach in L2 teaching policies
Chaxiong et al. (2022)	Repetitive Behaviors in Young Autistic Children	PubMed, PsycINFO, Academic Search Premier, Education Source, ERIC	Analyzes restricted and repetitive behaviors in children with autism from birth to age 3	Finds early signs of repetitive behaviors before age 2, but mixed evidence on long-term impact	Lack of longitudinal studies linking early repetitive behaviors to later autism severity	Improving early autism screening by including repetitive behaviors in diagnostic criteria
Chen & Yu (2022)	Impact of Social-Emotional Learning in China	Pub Med, Springer Link, EBSCOhost, WOS, Psychological development and education, Psychological Science, China Journal of Health Psychology, Chinese Journal of Clinical Psychology, Psychological Exploration, Acta Psychologica Sinica, Advances in Psychological Science, Chinese Journal of Applied Psychology	Meta-analysis of SEL programs' effectiveness in Chinese schools	Finds SEL significantly improves emotional competence but has no impact on behavioral issues	Results influenced by cultural factors and educational contexts	Adapting SEL programs to better fit high-context cultural environments
Chen (2022)	Self-regulated learning (SRL) interventions and their impact on achievement and self-efficacy in L2	ERIC, PsycINFO, Scopus, WOS	Effectiveness of SRL interventions in academic achievement and self-efficacy in L2 learning	Increase in academic performance and self-efficacy in L2 learning	Limited by study design heterogeneity	Guide for designing SRL interventions in L2 learning
Chen et al. (2020)	Examines the mediating role of positive affective variables in interventions on physical activity	PsycArticle, PsycINFO, Psychology and Behavioral Sciences Collection, PubMed, WOS	Highlights positive affect as a partial mediator for intervention efficacy on physical activity	Positive affect improves engagement in physical activity	Limited focus on certain positive affect variables	Recommends integrating positive affect in public health interventions
Chen et al. (2024)	Digital technology's impact on adolescent mental health interventions and education.	Springer Link, WOS	Resilience as a key factor in promoting adolescent mental health	Resilience-based interventions yield positive mental health outcomes in adolescents	Lack of long-term follow-up studies	Suggests incorporating resilience training in school health programs
Clark & Dumas (2016)	Reviews neural and psychological foundations of self-regulated learning and its role in task performance		Integrates neuroscience and education for better understanding of self-regulation	Identifies prefrontal cortex as key in regulating learning processes	Lack of empirical studies on educational applications	Insights for designing self-regulated learning interventions
Claxton et al. (2017)	Evaluates effectiveness of family interventions for early psychosis	CENTRAL, PsychINFO, PubMed	Shows family interventions reduce relapse rates in adolescents with early psychosis	Family interventions lower relapse and improve family relationships	Some studies lack control groups	Advocates for integrating family support in psychosis treatment protocols
Clinton-Lisell & Litzinger (2024)	Assesses the learning styles matching hypothesis in educational outcomes	EBSCOhost, ERIC, ProQuest Dissertations and Theses, PsycINFO, Scopus, WOS	Provides limited evidence supporting learning style-matched instruction	Minimal benefit of learning styles matching on learning outcomes	High variability in study designs	Suggests reconsidering learning style-based approaches in education
Cochon Drouet et al. (2023)	Effects of the Jigsaw method on learning outcomes	APA Psychnet, Cairn, ERIC, ScienceDirect, Taylor and Francis, WOS	Insights into effectiveness of Jigsaw method for social relations and self-esteem	Positive effects on achievement and social relations	Limited to studies on the Jigsaw method	Application for inclusive teaching methods
Costa & Faria (2018)	Link between intelligence theories (incremental, entity) and academic performance	Academic Search Complete, ERIC, Education Source and Psychology and Behavioral Sciences Collection, Fonte Acadêmica, PsycINFO	Highlights correlation between incremental intelligence belief and higher achievement	Incremental belief enhances performance, entity belief varies across cultures	Limited data on certain regions	Encourages adaptive beliefs in academic settings
Costa & Kuss (2019)	Current diagnostic procedures and interventions for Gaming Disorder	PsycINFO, PubMed, Scopus, WOS, psycARTICLES	Identifies heterogeneity in GD diagnostic and treatment methods	Variable approaches to GD treatment across regions	Limited standardization in GD protocols	Calls for unified clinical guidelines in diagnosing and treating GD
Cristovao et al. (2017)	Social and Emotional Learning in Portuguese Schools	RCAAP, Online Knowledge Library, WOS	Examines the impact of SEL programs on student academic performance in Portugal	Identifies a growing interest in SEL but a lack of comprehensive national implementation	Scarcity of studies on SEL effectiveness in Portuguese schools	Encouraging national educational policies to integrate SEL into school curricula
Cunha et al. (2022)	Human Operator in Industry 4.0	Scopus	Explores the role of the human operator in Industry 4.0 and its sustainability implications	Finds that technological developments overshadow human and social aspects of work	Techno-centered approach limits the analysis of human factors	Promoting human-centered approaches in Industry 4.0 implementation
De La Fuente & Martínez Vicente (2024)	Conceptual Utility Model (CMMSPW™) for stress and psychological wellbeing management in academic settings		Proposes integrative model linking self-regulation and stress management in educational settings	Potential to improve stress management in educational and clinical applications	Requires empirical validation	Useful for creating stress management interventions for university students
De La Fuente et al. (2018)	Educational Psychology and the Innovation Value Chain		Analyzes how the Research, Development, and Innovation (RD&I) value chain applies to Educational Psychology	Proposes integrating innovation and entrepreneurship into educational research	Limited empirical data on RD&I application in education	Encouraging RD&I-driven policies in educational psychology research
De La Fuente et al. (2019)	Executive Functions and Self-Regulation		Examines the connections between executive functions, self-regulation, and external regulation	Argues that unconnected research levels limit theoretical and practical applications	Lack of integration between micro, molecular, and molar research levels	Developing interdisciplinary frameworks for self-regulation research
De La Fuente et al. (2021)	Behavioral Implications of COVID-19		Analyzes the role of psychology in behavioral responses to the COVID-19 crisis	Finds that behavioral regulation plays a crucial role in pandemic response strategies	Overemphasis on medical factors over behavioral interventions	Strengthening psychoeducational strategies for crisis management
De La Fuente et al. (2022)	Self-Regulation vs. External Regulation in Learning		Explores self-regulation and external regulation models in various educational contexts	Highlights the importance of contextual factors in student self-regulation	Need for more empirical validation across educational settings	Improving intervention programs for fostering self-regulated learning
De Lange et al. (2021)	Influence of age conceptualizations (calendar, functional, psychosocial) on employability	Academic Search Premier, Business Source Complete, CINAHL, ERIC, MEDLINE, PsycINFO, Science Direct	Provides understanding of age-related factors affecting employability	Calendar age linked to employability decline, functional age has mixed effects	Limited by cross-sectional studies	Offers guidelines to improve employability for older workforce
De Oliveira et al. (2023)	Educational Agents in Suicide Prevention	WOS, CCC, DIIDW,KJD, MEDLINE, RSCI, SCIELO	Explores the role of educational institutions and professionals in suicide prevention, intervention, and postvention	Finds that educational stakeholders are crucial in suicide prevention efforts and mental health support	Research gaps exist in understanding the long-term impact of educational interventions	Improving training programs for suicide prevention in schools and universities
de Witte et al. (2021)	Stress measures adapted for mild intellectual disabilities	Academic Search Complete, Academic Search Premier, CINAHL, Cochrane Library, Google Scholar, MEDLINE, PiCarta, PsycINFO, ScienceDirect, SpringerLink, WOS, Wiley Online Library	Provides a detailed view of self-report tools to measure stress in intellectual disability	Stress negatively impacts people with intellectual disabilities	Lack of specific studies	Improvement in stress evaluation for people with intellectual disabilities
DeLaPeña & Luque-Rojas (2021)	Assessment of reading comprehension levels in university students	MEDLINE, PsycINFO, Scopus, WOS	Supports improvement in reading comprehension in higher education	Low comprehension levels among university students	Need for broader demographic coverage	Recommendations for reading comprehension programs in higher education
Delfa-Lobato et al. (2021)	Benefits of cultural activities for people with cognitive impairment	MEDLINE, PubMed, Scopus, WOS	Demonstrates emotional well-being and socialization benefits through cultural activities	Improvement in quality of life and reduced depression symptoms in people with cognitive impairment	Limited to certain cultural activities	Application in well-being programs in cultural institutions
Deng et al. (2021)	Empathy and Bystander Defending in Bullying	WOS, ProQuest, CNKI, WanFang Data	Investigates the influence of adolescent empathy on bystander defending in school bullying situations	Empathy is a significant predictor of defending behavior, with affective empathy showing a stronger correlation	Cognitive empathy has a weaker correlation with defending behavior	Developing empathy-based interventions to promote prosocial behavior in schools
Deng et al. (2024)	Robot-Assisted Language Learning for Adults	Google Scholar	Analyzes the effectiveness of explicit and implicit instructional strategies in robot-assisted language learning for adults	Implicit learning strategies improve engagement but explicit methods enhance comprehension	Lack of research on long-term language retention using robots	Optimizing robot-assisted learning strategies for better second language acquisition in adults
Di (2022)	Creative practice strategies based on educational psychology to enhance skills in cinematography		Significant improvements in creative and practical skills among cinematography students	Growth in creative and academic skills	Limited to specific context in cinematography	Applications in cinematography education
Dias Rodrigues et al. (2022)	Body-Oriented Interventions in Early Childhood	Pubmed, Scopus, PsycInfo, ERIC, WOS, Portal Regional da BVS, CINAHL	Examines the effects of body-oriented interventions on preschoolers’ social-emotional competence	Moderate evidence that these interventions improve empathy, social interaction, and internalizing behaviors	Lack of high-quality RCT studies limits the conclusions	Designing better-structured intervention programs for preschool education
Ding et al. (2022)	Relationship between smartphone addiction and well-being, attachment anxiety, moderated by age	CNKI, Chongqing VIP Information Co., EMBASE, Ltd. (VIP), PsycArticles, PsycINFO, PubMed, WANFANG, WOS	Provides evidence of attachment and addiction relationship	High correlation between addiction and alexithymia	Limited to non-causal correlations	Support for addiction intervention programs
Ding et al. (2022)	Impact of excessive smartphone use on psychosocial variables	CNKI, Chongqing VIP Information Co., EMBASE, Ltd. (VIP), PsycArticles, PsycINFO, PubMed, WANFANG, WOS	Negative correlation between smartphone addiction and self-esteem, self-control, and social support	Excessive smartphone use reduces psychosocial well-being	Limited to Chinese cultural context	Preventive programs to reduce smartphone addiction in adolescents
Domenech-Betoret (2018)	Educational Situation Quality Model		Presents an instructional model focusing on motivation and learning outcomes in classrooms	Motivation plays a crucial role in academic success and teacher-student satisfaction	Some educational models provide only a partial view of the learning process	Implementing research-based action programs to improve classroom dynamics
Domínguez-García & Fernández-Berrocal (2018)	Link between emotional intelligence and suicidal behaviors as protective factor	Dialnet, GoogleScholar, MEDLINE, ProQuest, PsycINFO, Pubmed, Riuma, Scopus, WOS	Shows relevance of emotional intelligence in suicide prevention	Reduction in suicidal behaviors in high EI	Needs further validation in larger populations	Integration in suicide prevention programs
Don & Zeb (2022)	Legal Education and Law-Abiding Behavior	Scopus	Explores the role of higher education in fostering law-abiding behavior among university students in China	Universities play a key role in shaping students' legal and moral awareness	Legal education programs lack engagement and practical applications	Developing more interactive and practical legal education programs in universities
Dong et al. (2020)	Influence of metalinguistic knowledge on reading comprehension in Chinese students	CNKI, ERIC, Pro-Quest, PsycINFO	Expands the role of metalinguistic knowledge in reading comprehension	High correlation between morphological knowledge and comprehension	Limited to logographic scripts	Guide for developing reading comprehension skills
Dong et al. (2022)	Impact of positive mood and hope on academic resilience in teachers		Provides framework for integrating positive emotions in education	Improves resilience and satisfaction in teaching	Lack of empirical evidence	Suggestions for teacher training in emotional intelligence
Dreer (2023)	Outcomes of teacher well-being on teaching quality and student retention	EBSCOhost, GoogleScholar, ResearchGate	Evidence of link between teacher well-being and academic outcomes	Improved teacher-student relationships	Need for longitudinal studies	Guidance for improving well-being in school environments
Dudley et al. (2022)	Quality Physical Education and Learning Outcomes	PsycInfo, ERIC, SportDiscus	Analyzes the effects of quality physical education (QPE) interventions on psychomotor, affective, social, and cognitive learning	Psychomotor learning benefits the most, while cognitive learning has the weakest effect	Intervention consistency and study design variability limit generalizability	Refining PE interventions to enhance holistic student development
Dumont et al. (2017)	Influence of music on cognitive, motor, and social skills in children	EMBASE, PsycINFO, PubMed, and EBESCO	Provides analysis of potential benefits of music	Improvement in cognitive and emotional development	Need for more controlled studies	Applications in music-based educational interventions
Ebrahimi et al. (2019)	Evaluation of psychological interventions for public speaking anxiety	Cochrane Library, MEDLINE, PsycINFO, WOS	Evidence of effectiveness of psychological interventions	Significant reduction in public speaking fear	Potential publication bias	Support for therapy in anxiety disorders
Edisherashvili et al. (2022)	Support for self-regulation in distance learning contexts	EBSCO, WOS	Identifies effective interventions in distance learning	Improvement in learning self-regulation	Limited to university context	Guidance in distance learning designs
Fabregues et al. (2023)	Mixed Methods in STEM Education	PsycNET, ERIC, ProQuest, Scopus, WOS	Examines the use of mixed methods research in intervention studies aimed at increasing STEM interest among secondary school students	Integrating qualitative and quantitative approaches improves program evaluation and effectiveness	Lack of detail in reporting mixed methods designs affects study replicability	Standardizing mixed methods reporting to improve research transparency
Fan et al. (2024)	Analysis of parental involvement's impact on children's creativity	CNKI, JSTOR, ProQuest, SAGE, ScienceDirect, Springer, Taylor and Francis, VIP Chinese Journal, WANFANG, WOS, Wiley	Positive relationship between parental support and creativity	Positive effects of support and behavioral control	Mixed results in various support types	Strategies to foster creativity in education
Fang & Ding (2022)	Psychological Flexibility in Chronic Pain Management	PsycINFO, PubMed, WOS, CINAHL	Investigates the association between psychological flexibility/inflexibility and chronic pain outcomes	Significant negative correlation between psychological flexibility and pain intensity	Variability in measurement tools affects consistency of findings	Improving standardization of psychological flexibility assessments in pain research
Fang et al. (2018)	Big-Fish-Little-Pond effect on academic self-perception	ERIC, Educational Database, PsycARTICLES, PsycINFO, Psychology Database, Research Library	Confirms social comparison effect on self-perception	Negative effect on academic self-perception	Limited to specific school environments	Recommendations for personalized education
Fernández-Martín et al. (2021)	Social and Emotional Learning (SEL) in Ibero-America	WOS, Proquest, Scopus	Reviews SEL programs in Ibero-American education, assessing their effectiveness in fostering student well-being and academic achievement	Strong evidence for the impact of SEL on self-awareness, social skills, and well-being	Lack of studies on school safety and sense of belonging	Encouraging more research on underexplored SEL variables in Latin America
Filipe et al. (2021)	Effectiveness of meditation techniques in mindfulness skills for children	EBSCO, MEDLINE	Contributes to understanding mindfulness impact on academic skills	Improvement in socio-emotional skills	Limited to children	Implementation in emotional education programs
Filipe et al. (2022)	Early predictors of language outcomes in children with Down syndrome	APA PsyArticles, Academic Search Complete, ERIC, MEDLINE, Psychology and Behavioral Sciences Collection, ScienceDirect	Identification of key predictors in language development	Early predictors related to language	Limited to children with Down syndrome	Support for early language intervention
Finell et al. (2022)	Analysis of the relationship between math anxiety and performance through attentional control theory	APAPsycNet, EBSCO, Google Scholar, ProQuest, Scopus, WOS	Identification of working memory’s mediating role	Correlation between anxiety and low performance	Variability in studied populations	Interventions to reduce math anxiety
François et al. (2015)	Musical practice as a neuroeducational and rehabilitation tool		Music as an alternative intervention for neuro-rehabilitation	Improvements in cognitive and motor skills	Limited to specific health conditions	Applications in neuro-rehabilitation to improve cognitive skills
Frantz et al. (2022)	Non-cognitive support for retention in postgraduate studies	EBSCOhost, Springer, Taylor & Francis	Highlights the importance of non-cognitive support in education	Non-cognitive factors improve postgraduate retention	Limited to studies in South Africa	Strategies for psychosocial support in higher education
Fu et al. (2017)	Psychosocial interventions to improve caregivers' quality of life and reduce depression	ASSIA, CNKI, Cochrane Library, Cumulative Index to Nursing and Allied Health Literature, EBSCO, EMBASE, Proquest, PsycINFO, PubMed, SSCI, WANFANG	Effectiveness of psychosocial interventions in cancer caregivers' well-being	Improved quality of life, reduced depression	Limited to cancer caregivers	Support programs for caregivers in clinical context
Fulantelli et al. (2022)	Cyberbullying and Cyberhate in Adolescence	PsycInfo, Scopus, PubMed, APA PsycArticles, EBSCO	Investigates the overlap between cyberbullying and cyberhate among adolescents	Finds that both phenomena share predictors and consequences, impacting adolescent well-being	Lack of comprehensive studies addressing both cyberbullying and cyberhate together	Developing holistic intervention programs that consider both types of online aggression
Fuller et al. (2022)	Comparison of leadership forms and their impact on organizational performance	ABI-Inform Complete, Business Source Complete, Google Scholar, JSTOR, ProQuest Digital Dissertations, ProQuest Research Library, Sage Journals	Increased clarity in differentiating leadership styles	Identification of correlations and leadership effects	Lack of consistency in definitions	Development of integrated leadership theories
Gao (2021)	Role of teacher in students' motivation and engagement in EFL contexts		Examines how teacher motivation impacts students' engagement	Teacher motivation increases student engagement	Lack of empirical evidence	Applications to improve teaching practices in language education
Gao et al. (2023)	Knowledge Transfer in Winter Sports	Emerald, WOS, EBSCOHOS, Scopus, CNKI, CINAHL	Explores the application of knowledge transfer theory in identifying crossover winter sports athletes	Crossover selection improves talent identification and sport diversification	Limited studies on long-term career success of crossover athletes	Enhancing training models based on knowledge transfer principles in elite sports
Gao et al. (2024)	Parental Role in Young Athletes’ Motivation	WOS, Scopus, SPORTDiscus, PsycINFO	Analyzes the impact of parents on the motivation and performance of young athletes	Autonomy-supportive parenting styles foster long-term engagement and success	Lack of research on cultural differences in parental influence on youth sports	Designing culturally adaptable parental support programs for young athletes
García-Carrión et al. (2020)	Dialogic teaching and its impact on social cohesion and inclusion		Evidence of social impact of dialogic teaching	Improvement in social cohesion and inclusion	Limitations in educational contexts	Use of dialogic teaching to foster inclusion in classrooms
Gegenfurtner (2022)	B-ESEM and its effectiveness compared to other factorial models	ERIC, PsycINFO, PubMed, Scopus, WOS	Comparison of factorial models to improve construct fit	B-ESEM shows superior fit over other models	Sensitivity to sample size	Use of B-ESEM in educational and psychological research
Goetz et al. (2019)	Analysis of evolutionary mismatch in modern mating decisions		Highlights how mismatch affects mate preferences and decisions	Mismatch affects decisions in modern settings	Lack of empirical studies	Useful for understanding changes in mate preferences in modern societies
Gómez-Zúñiga et al. (2023)	Examines how disability affects loneliness and the interventions proposed	PsycINFO, PubMed, Scopus, WOS	Provides detailed data on the link between disability and loneliness	Disability increases loneliness across different settings	Variability in loneliness definitions	Improvement of interventions to reduce loneliness in people with disabilities
Gong et al. (2023)	Analyzes the effectiveness of mindfulness-based interventions on students' mental health	Clinical Trials.gov, Cochrane Library, EMBASE, PubMed, WOS	Provides evidence on the positive impact of mindfulness on university students' mental health	Significant improvement in anxiety and stress	Small sample size	Use of MBIs in educational settings to enhance students' mental health
Grebosz-Haring et al. (2022)	Critical evaluation of study quality and methodology in arts-based programs for youth mental health		Examines effectiveness and variability in arts-based intervention outcomes	Some benefits in mental health symptoms in youth	Lack of homogeneity in reviewed studies	Development of arts-based programs as therapeutic support for youth with mental health issues
Greving & Richter (2018)	Evaluates impact of self-assessment questions on knowledge retention		Confirms the utility of test questions for enhancing knowledge retention	Enhanced retention with open-ended questions	Limited applicability to lab contexts	Incorporation of open-ended questions to increase retention in educational contexts
Grolig (2020)	Shared Storybook Reading and Language Development		Reviews the effects of shared storybook reading on early oral language development	Finds strong evidence that shared reading enhances vocabulary, narrative skills, and comprehension	Lack of longitudinal studies tracking language development outcomes	Encouraging long-term research on the sustained impact of shared reading
Gumz et al. (2015)	Evaluation of verbal techniques in psychotherapy and their relevance in therapeutic change processes	EMBASE, PSYINDEX, PsycArticles, PsycINFO, Pubmed, WOS	Provides framework for measuring verbal techniques and their therapeutic effectiveness	Only 2 techniques meet psychometric standards	Inconsistent definitions of techniques	Establishment of techniques to enhance effectiveness of verbal interventions in psychotherapy
Gutiérrez-Ángel et al. (2022)	Digital Literacy in Higher Education	Scopus, WOS	This study identifies critical digital skills gaps, informing post-pandemic education policy and curriculum development.	Digital literacy training improves self-efficacy but requires structured interventions for long-term skill retention	Small sample sizes and lack of longitudinal studies limit generalizability of digital literacy findings.	Educational institutions should integrate digital literacy modules to enhance students’ technological competencies effectively
Guzzardi et al. (2024)	Prospective Memory in Childhood Development	Scopus, PsycArticles, Cochrane Library	Analyzes the development of prospective memory in children and adolescents, focusing on executive functions and school performance	Older children perform better in prospective memory tasks, indicating a developmental trajectory	Lack of standardized tools to assess prospective memory in children	Developing standardized assessment tools for measuring prospective memory in different age groups
Haberstroh & Schulte-Körne (2022)	Review of specific cognitive skills in math difficulties according to DSM and ICD criteria	ERIC, MEDLINE, MathEduc., PSYNDEX, ProQuest, PsycINFO	Creates cognitive profile for identifying math difficulties in youth	Identification of weaknesses in numerical processing	Lack of studies on non-specific skills	Improvement in diagnosis and treatment of math difficulties in clinical settings
Hammerstein et al. (2021)	Analysis of COVID-19 school closures on primary and secondary academic performance	WOS	Provides insights on school closure impacts on academic achievement	Negative results in low socioeconomic students	Potential bias in studies	Educational policies to mitigate school closure impacts on student achievement
Hancock et al. (2023)	Analysis of factors influencing trust, including reputation, closeness, and context	EBSCOhost, Google Scholar, JSTOR, ProQuest	Provides an elaborate theoretical model of trust in interpersonal relationships	Reputation and closeness increase trust	Limitations in context variability	Application in team formation and work environments where trust is essential
Hanson et al. (2013)	Competency-Based Assessment in Medical Education		Advocates for narrative-based evaluations instead of numerical grading in medical education	Narrative assessments provide a richer, more accurate picture of student competencies	Resistance to change due to entrenched grading traditions	Implementing narrative assessment frameworks alongside competency-based medical education
Hantman et al. (2023)	Review of linguistic labels and bilingual experiences in autism to enhance understanding of bilingual diversity	Academic Search Premier, ERIC, Education Abstracts, Linguistics and Language Behavior Abstracts, PsycINFO, WOS	Highlights the importance of reporting bilingual experiences in ASD research	Variability in linguistic experiences	Limited to studies with English-speaking participants	Improvement in inclusion policies and practices for autistic individuals in bilingual settings
He et al. (2023)	Fear of Disease Progression in Breast Cancer Patients	PubMed, EMbase, The Cohrane Library, WOS, CINAHL, PsycINFO, Wan Fang Data, CBM, VIP, CNKI	Conducts a meta-analysis on fear of disease progression among breast cancer patients in China	Fear of disease progression is a significant psychological burden with variations based on demographic factors	Need for more region-specific interventions to address psychological distress	Developing targeted mental health interventions for breast cancer patients based on demographic factors
He et al. (2023)	Educational Policies and Physical Education Outcomes	WOS, Scopus, Scielo	Explores how successful educational policies impact physical education outcomes in schools	Policies emphasizing physical activity lead to better student engagement and well-being	Variability in policy implementation affects consistency of outcomes	Standardizing educational policies to ensure equal access to quality physical education
Hendriks et al. (2020)	Online Engagement with Scientific Information		Reviews cognitive and motivational factors affecting engagement with scientific information online	Epistemic cognition plays a crucial role in distinguishing reliable from unreliable information	Challenges in combating misinformation and enhancing digital literacy	Integrating digital literacy programs into educational curricula to improve critical evaluation skills
Heyne et al. (2020)	Review of interventions for reducing school refusal and its effects on academic performance	Academic Search Complete, CENTRAL, Campbell Library, Cinahl, Cochrane Database of Systematic Reviews, DARE, ERIC, HTA, PsycINFO, PubMed, SSCI, SocIndex, Social Care Online	Provides guidelines to evaluate effectiveness of school refusal interventions	Varied effectiveness in interventions	Limited to youth in educational settings	Development of standard interventions to address school refusal in youth
Hmelo-Silver & Jeong (2021)	Interdisciplinary analysis in computer-supported collaborative learning (CSCL) research		Promotes interdisciplinary collaboration for supported collaborative learning	Increases collaborative learning effectiveness	Results limited to interdisciplinary studies	Application in collaborative educational program design
Hobbs et al. (2022)	Impact of positive psychology courses on university students' well-being	EMBASE, PsychInfo, PubMed, WOS	Evidence of positive impact on university students' well-being	Improved satisfaction and reduced anxiety	Moderate to serious risk of bias	Potential to enhance student well-being in universities
Hoedemakers et al. (2023)	Leadership and Employee Employability	EBSCO, Emerald Insight Psychology, Behavioral Sciences Collection, WOS	Examines the role of leadership in enhancing employees’ employability through training and support	Transformational leadership positively influences employability across various industries	Need for empirical studies on leadership’s direct impact on employability outcomes	Developing leadership programs focusing on employability skills development
Hokstad & Næss (2023)	Synthesis of stuttering characteristics in individuals with Down syndrome	Eric, MEDLINE, PsychInfo, Scopus, WOS	Greater understanding of stuttering in Down syndrome individuals	High prevalence of stuttering in this population	Limitations in representativeness	Guide for stuttering identification and treatment in Down syndrome
Horner and Shaffer (2021)	Evaluation of Alphabet Knowledge Measures	Education Full Text, Education Research Complete, ERIC, PsycINFO	Analyzes the transparency and replicability of researcher-developed alphabet knowledge measures	Inconsistencies in reporting quality, unrelated to journal impact factor	Need for standardized guidelines to improve reporting clarity	Implementing transparent reporting frameworks for educational assessments
Horvath & Donoghue (2016)	Neuroeducation and Cognitive Learning		Discusses the limitations of direct applications of neuroscience in education	Cognitive psychology serves as a necessary bridge between neuroscience and educational practice	Lack of direct prescriptive applicability of neuroscience findings in classrooms	Promoting interdisciplinary collaboration between neuroscience and education
Hsieh & Li (2024)	Bibliometric Analysis of Mindfulness Research	WOS	Conducts a bibliometric analysis on mindfulness studies from 2012 to 2022	Significant growth in mindfulness research, with five major thematic clusters	Need for more interdisciplinary research and policy support in Taiwan	Strengthening mindfulness research through government policies and interdisciplinary collaboration
Hu & Cheung (2024)	Relationship between social identity and social integration among migrants, moderators, and direct effects	CNKI, Pro-Quest, PsycINFO	Highlights direct relationship and specific moderators in migrant integration	Social identity enhances social integration	Limited to migration and specific groups	Strategies to improve migrant integration
Hu et al. (2022)	Evolution of eye-tracking in interpreting studies, measures and limitations in cognitive load analysis	BITRA, CIRIN, TSB	Tool to study cognitive load and processing patterns in interpreting	Eye-tracking effective in understanding cognitive load	Limited to interpreting studies with eye-tracking	Applications for training and analysis in interpreting
Hua et al. (2022)	Relationship between entrepreneurial activities and abilities among university students	CNKI, Elsevier, Emerald insight., MDPI, Springer, Taylor & Francis, WANFANG	Evidence of positive impact of entrepreneurial activities on competencies	Positive link between activities and abilities	Limited to university studies and demographic variables	Programs to enhance entrepreneurial skills
Huang (2022)	Relationship between hope, joy, and self-regulation in foreign language learning		Identifies key emotions promoting self-regulation and academic performance	Hope and joy improve performance and self-regulation	Need for more standardized measures	Strategies to foster positive emotions in EFL
Huang et al. (2022)	Influence of deep learning-based journal reading guidance on cognition and cultural acceptance		Shows journal reading efficacy in improving national cognition and cultural acceptance	Increased national cognition and cultural acceptance	Limited to educational and Chinese cultural context	Implementation in educational systems to strengthen national identity
Hurtado et al. (2024)	Models of student retention in doctoral programs	Scopus, WOS	Analyzes the impact of individual, academic, institutional, and socioeconomic factors on retention	Highlights need for integrated support across factors	Limited generalizability due to geographic focus	Development of targeted interventions for doctoral student retention
Jebb et al. (2021)	Review of advances in Likert scale development and psychometric methodologies	Advances in Methods and Practices in Psychological Science, Applied Psychological Measurement, Educational and Psychological Measurement, Organizational Research Methods, Psychological Assessment, Psychological Methods	Provides recent tools for improving Likert scale development	Key advances in psychometrics	Limited to self-report scales	Applicable for improving accuracy and validity in psychological scales
Ji et al. (2022)	Listening anxiety in foreign language learning	Academic Search Premier, ERIC, Google Scholar, LLBA, ProQuest Dissertations, PsycINFO, WOS	Identifies key definitions and measures of listening anxiety in language learning	Evidence of negative impact of anxiety on comprehension	Need for specific and standardized measures	Applicable to improving language teaching strategies
Jia (2022)	Self-efficacy as a mediator between well-being and academic engagement among EFL students		Provides conceptual basis for relationship between self-efficacy and academic engagement	Positive link between well-being and engagement	Limited to EFL context	Strategies to enhance well-being and self-efficacy in language education
Jiang et al. (2023)	Analysis of effects of parental involvement in math homework on academic achievement	EBSCO, Elsevier, ProQuest, Springer Link, Taylor and Francis, WOS	Confirms positive effects of autonomy support and negative effects of intrusive control	Positive autonomy support link with academic performance	Limited to math and school population	Applications in family involvement practices to boost academic performance
Jianping et al. (2023)	Evaluation of interventions to improve resilience and hardiness in university students	CINAHL, EMBASE, ERIC, PsycINFO, PubMed, Scopus	Evidence of effectiveness of cognitive-based interventions for improving mental toughness	Effective interventions to enhance mental toughness	Limited to university students	Applicable in support programs for academic transition and stress management
Jinmin & Qi (2023)	Analysis of the relationship between learning flow and academic performance in students	Cochrane Central Register of Controlled Trials, EMBASE, Pubmed, WOS	Evidence of positive impact of learning flow on academic performance	Significant correlation between flow and academic performance	Limited to educational flow studies	Applications to improve engagement in education
Jolles & Jolles (2021)	Neuroscientific Literacy in Education		Examines the importance of neuroscientific literacy among educators	Misconceptions about neuroscience (neuromyths) hinder effective educational application	Lack of neuroscience integration in teacher training programs	Integrating basic neuroscience education into teacher training curricula
Juhani Lyytinen et al. (2021)	Spelling Acquisition Across Orthographies		Examines digital learning tools for improving spelling skills	GraphoLearn effective for dyslexic learners but less effective in irregular orthographies	Need for adaptations to non-transparent languages	Customizing digital interventions for diverse linguistic backgrounds
Kenny et al. (2023)	Analysis of Head-Toes-Knees-Shoulders task as a predictor of academic performance in children	ERIC, PsycINFO, Psychology and the Behavioral Sciences, WOS	Validity of HTKS task in predicting reading and math performance in children	Association between HTKS and academic performance	Need for more diverse population studies	Applications for early assessment in primary education
Kievit et al. (2013)	Analysis and tools to identify and mitigate Simpson’s Paradox in psychological data		R tools to detect Simpson’s Paradox and avoid misinterpretation	Simpson’s Paradox common in subgroup analyses	Need for applications beyond theory	Application for data analysis in psychological studies
Kim & Cruz (2021)	Self-Management and Exercise Commitment	Google Scholar, SPORTDiscus, National Library of Korea, National Digital Science Library, PubMed, PsycINFO, KERIS, National Assembly Library	Analyzes the impact of self-management on exercise satisfaction, self-confidence, and commitment in martial arts	Self-management improves commitment and satisfaction, with stronger effects in judo and wrestling	Need for more studies on self-management training in sports	Implementing educational programs on self-management strategies for athletes
Kim (2013)	Neuroscientific Model of Motivation		Proposes a neuroscientific model of motivational processes focusing on reward, decision-making, and goal-directed control	Motivation is regulated through three neurocognitive mechanisms (reward, value-based decision-making, goal-directed control)	Need for more empirical validation of the model in educational contexts	Integrating neuroscientific insights into motivational training programs
Knitter et al. (2025)	Measuring the Dark Triad	PsycArticles, PsycInfo, PubMed, PubPsych, WOS	Meta-analyzes two prominent short scales (SD3 and Dirty Dozen) used to assess Dark Triad traits	Inconsistencies in measurement, highlighting high overlap between Machiavellianism and psychopathy	Need to refine and differentiate measurement tools for Dark Triad traits	Developing new scales with improved discriminant validity
Knogler et al. (2022)	Evidence of effective strategies in mathematics and science teaching for secondary education	ERIC, PsycINFO, Psych Index, Scopus, WOS	Provides evidence base for evidence-based practices in secondary STEM teaching	Effective strategies to improve STEM learning	Limited to secondary teaching strategies	Applications in teacher training for secondary education
Kobal Grum & Babnik (2022)	Framework on social sustainability in the workplace based on Sustainable Development Goals	APA PsycINFO, Academic Search Complete, Business Source Premier, GreenFILE, SocINDEX	Defines social sustainability and related factors in workplace contexts	Integration of sustainability into organizational policies	Limited to organizational sustainability context	Strategies to enhance workplace equity and well-being
Kominsky et al. (2023)	Use of mobile app to foster STEM learning within families		Innovative tool for studying informal STEM learning	Increased family engagement in STEM learning	Limited to smartphone users	Implementation in educational and research STEM contexts
Kong (2021)	Experiential learning enhances motivation and engagement among students		Evaluation of experiential learning’s impact on motivation and engagement	Positive relationship between motivation and engagement	Limited to theoretical context	Recommendations for improving learning techniques in higher education
Kopp et al. (2017)	Effect of motivational interviewing on adherence to periodontal therapy	Cochrane Library, PubMed, WOS	Identification of positive effects of motivational interviewing on periodontal health	Improved adherence to oral hygiene practices	Limited sample size	Intervention strategies to improve oral hygiene and health
Kotera & Van Gordon (2021)	Self-compassion enhances work-related well-being, reducing stress and burnout among workers	Google Scholar, ProQuest, PsycINFO, Science Direct	Evidence of self-compassion benefits in workplace mental health	Reduced stress and burnout	Need for studies with greater rigor	Promotion of self-compassion in workplace well-being programs
Koutsimani et al. (2019)	Analysis of the relationship between burnout and mental health conditions	Google Scholar, MEDLINE, Scopus, WOS	Clarification on burnout, depression, and anxiety relationships	Burnout and depression are correlated but distinct	Limited to cross-sectional studies	Preventive mental health strategies in work environments
Krägeloh et al. (2022)	Definition of robopsychology and its relevance in the Fourth Industrial Revolution		Proposes robopsychology as sub-discipline to study AI interactions	Importance of robopsychology in complex social environments	Limited to preliminary studies	Support in education and robot-assisted therapy
Kritikou & Giovazolias (2022)	Emotion regulation factors in students under self-determination theory	PubMed, Scopus, WOS	Support factors for academic and emotional adjustment in university students	Higher adjustment and resilience in students	Limited to individual factors	Institutional strategies to improve academic well-being
Kuznetsova et al. (2024)	Giftedness models	WOS	A multidimensional approach to understanding giftedness, incorporating cognitive, physiological, and psychological aspects.	Significant cognitive, physiological, and psychological differences between gifted children and their typical peers.	Methodological variability, inconsistent criteria.	Guides educational programs, improves giftedness assessments, and informs future research methodologies.
Larrain et al. (2021)	Deliberative Teaching for Citizenship		Discusses the role of deliberative teaching in promoting democratic and civic competencies	Deliberative argumentation enhances argumentation skills, knowledge acquisition, and social inclusion	Need for more empirical studies on the long-term effects of deliberative teaching	Promoting deliberative teaching as a pedagogical practice in civic education
Lauder et al. (2022)	Workplace support interventions for adults with ADHD in occupational contexts	MEDLINE, ProQuest Business Collection, PsycARTICLES, PsycINFO, Scopus, WOS	Mechanisms of support in work environments for adults with ADHD	Effective support enhances performance in ADHD adults	Limited to workplace intervention studies	Implementation of specific interventions to enhance work performance
Lea et al. (2019)	Emotional Intelligence and Stress Buffering	PsycInfo, MEDLINE, CINAHL, AcademicSearchComplete	Systematically reviews experimental studies on the role of emotional intelligence in buffering acute stress	Mixed evidence, with TEI reducing stress in some contexts but AEI having inconsistent effects	Need for more experimental research on different types of stressors and measurement methods	Developing EI training programs tailored to stress management strategies
Léger-Goodes et al. (2022)	Impact of eco-anxiety on children's mental health due to climate change awareness	APAPsycINFO, ERIC, Education source, GreenFILE, MEDLINE, ProQuest, Psychology and Behavioral Sciences Collection, Sage Journals, SocINDEX	Significance of eco-anxiety on children’s mental health and need for support	High stress and anxiety levels in children	Limited to climate change awareness	Educational strategies to address eco-anxiety in children and adolescents
Lembke et al. (2024)	Trauma-Sensitive Schools for Students with refugee-background	EBSCOHost, ProQuest, FIS Bildung, PubMed, Database of the University of Wuppertal, Google Scholar	Reviews trauma-sensitive school concepts for refugee students	Lack of strong empirical evidence supporting effectiveness	Need for better research designs and implementation strategies	Improving training for educators on trauma-informed teaching
Lentz et al. (2021)	Analysis of moral injury in public safety personnel and its psychological implications	CINHAL PLUS, EMBASE, Google Scholar, MEDLINE, OVID Scopus, WOS	Relationship between moral injury and mental health in public safety personnel	Moral injury impacts psychological well-being	Limited to public safety context	Training and psychological support to mitigate moral injury effects
Leppänen et al. (2024)	Parent-Infant Interventions for Preterm Infants	PubMed, PsycINFO	Examines early psychosocial interventions for preterm infants and parents	COunseling is the most used intervention but lacks standardized evaluation	Need for longer follow-up studies and broader inclusion criteria	Standardizing intervention methods for improved outcomes
Li & Jiang (2021)	Impact of Big Data on educational development during COVID-19, technology, and teacher stress	WOS	Identification of trends and patterns in Big Data in education	Big Data influences educational performance	Limited to existing literature	Provides basis for Big Data use in educational policies
Li & Yu (2023)	Metaverse-Based Blended English Learning	Scopus, WOS	Systematic review of metaverse applications in English learning	Improved engagement but challenges due to digital literacy gaps	Need for better digital literacy support for students and teachers	Developing metaverse-integrated curricula with training components
Li (2022)	Examines resilience in language students and the role of self-efficacy and social support		Resilience and social support as critical factors for academic success	Positive relationship between resilience and academic success	Limited to language learning	Social support programs to enhance student resilience
Li (2022)	Analysis of psychological well-being and resilience in professional commitment of teachers		Highlights role of psychological well-being in teachers' professional commitment	Psychological well-being supports professional commitment	Limited to well-being literature	Strategies to promote mental health in teachers
Li (2022)	Analyzes social media as a tool to enhance engagement and enjoyment in language learning		Identifies social media as a key motivational factor in language learning	Increased student engagement and enjoyment	Limited to social media contexts	Use of social media as a strategy to increase motivation and enjoyment in language learning
Li et al. (2018)	Identification of effective self-regulation phases and strategies for Chinese students	CNKI, Vip Paper Check System., WANFANG	Specific self-regulation strategies improve science performance	Effectiveness of self-regulation on academic performance	Limited to Chinese students	Implementation of self-regulation strategies in primary and secondary education
Li et al. (2022)	Analyzes mental health in physical education students and its link to socioeconomic growth	CNKI, Chongqing VIP, Elsevier, ProQuest, PubMed, WANFANG, WOS, Wiley	Evidence of mental health improvement linked to economic growth	Increase in mental health for physical education students	Limited to physical education students	Improved mental health policies for students
Li et al. (2023)	Gamification enhances student engagement and improves learning outcomes	ACM Digital Library, ERIC, IEEE Xplore, JSTOR, PubMed, ScienceDirect, Scopus, SpringerLink, WOS	Effective gamification in increasing motivation and academic outcomes	Positive effect on motivation and results	Lack of standardized measurement across studies	Gamification strategies applicable across educational contexts
Limone & Toto (2022)	Excessive technology use negatively affects psychological well-being in adolescents	Cochrane, PubMed, ScienceDirect, Scopus, WOS	Link between technology use and negative effects on well-being	Increase in negative symptoms associated with excessive technology use	Limited to adolescents	Interventions to reduce excessive technology use and improve adolescent well-being
Lin et al. (2023)	VR games enhance educational experience and facilitate cognitive immersion	CNKI, WOS	VR improves learning through immersion and interaction with the environment	Increase in learning and motivation in VR games	Limited interactivity in VR games	VR game designs optimizing immersion and educational effectiveness
Lisboa et al. (2024)	Examines the role of emotional intelligence and personality traits in adolescent pro-environmental behavior	ERIC and Psychology Database, MEDLINE, PsycARTICLES, PubMed, Scopus, WOS	Importance of emotional intelligence and personality in adolescent environmental behavior	Positive association between empathy and environmental behavior	Limited applicability in other contexts	Promotes emotional development programs to foster pro-environmental behaviors in youth
Liu & Abdul Rahman (2022)	Parenting style influences sibling conflicts, authoritative styles reduce conflicts	CNKI, EBSCO, Google Scholar, Longyuan, Scopus, Springer Link, VIP, WANFANG, WOS, Wiley Online Library	Highlights role of parenting style in sibling conflicts	Authoritative style reduces sibling conflicts	Limited to specific contexts	Guidelines for reducing conflicts through adjusted parenting styles
Liu (2021)	Teacher’s verbal and nonverbal immediacy enhances student motivation	ERIC, Google Scholar, LLBA, MEDLINE, ProQuest, PsycINFO, Scopus, WOS	Positive relationship between teacher immediacy and student motivation	Improvement in student motivation and engagement	Limited to educational contexts	Strategies to foster motivation in classrooms through teacher immediacy
Liu (2022)	Self-efficacy and interest are key for active participation and success in learning		Highlights importance of self-efficacy and interest in academic engagement	Positive relationship between self-efficacy and engagement	Limited to language learning contexts	Enhancing student engagement through fostering self-efficacy and interest
Liu et al. (2021)	Teacher enthusiasm and classroom enjoyment are fundamental for success in language learning		Relationship between teacher enthusiasm and student academic success	Classroom enjoyment improves student achievement	Limited to language learning contexts	Teaching strategies incorporating positive emotions to enhance academic performance
Liu et al. (2024)	Exercise and Psychological Interventions for Smartphone Addiction	WOS, PubMed, ProQuest, Cochrane Library, CNKI, PsycINFO	Analyzes the impact of exercise and psychological interventions on smartphone addiction	Combined interventions are more effective than individual approaches	Need for integrated interventions targeting both mental and physical aspects	Implementing university-based intervention programs with multi-modal strategies
Llistosella et al. (2023)	Resilience-based and CBT interventions improve adaptation in adolescents exposed to adversity	EMBASE, PsycINFO, PubMed, WOS	Identifies effectiveness of resilience interventions in adolescents in disadvantaged contexts	Significant increase in resilience among adolescents	Effectiveness limited to short term	Recommendations for enhancing resilience in disadvantaged school contexts through interventions
Lo & Hew (2021)	Evaluation of behavioral, emotional, and cognitive engagement in flipped math classrooms	Academic Search Ultimate, British Education Index, ERIC, Education Research Complete, WOS	Identifies improvements in engagement and gaps in self-regulation and math anxiety	Increase in student engagement in flipped classrooms	Limited to math education	Enhances flipped classroom design to increase engagement
Locher & Philipp (2023)	Measuring Reading Behavior in Large-Scale Assessments		Reviews different methods used to measure reading behavior in educational surveys	Inconsistencies in measurement approaches across studies	Need for standardized frameworks for assessing reading behavior	Developing unified tools for large-scale reading assessments
Lopes et al. (2018)	Serious games promote motivation and engagement in motor rehabilitation and executive functions	IEEE, PsyINFO, PubMed, Scopus, WOS	Games enhance engagement in physical rehabilitation for cerebral palsy patients	Improvements in motor coordination, mobility, and postural control	Limited to clinical contexts	Use of video games as a complement in rehabilitation therapies to increase motivation
López Martínez et al. (2024)	Verbal creativity indicators like fluency, originality, and flexibility are essential for assessment		Establishes specific indicators for assessing verbal creativity	Consensus on core creativity indicators	Limited sample size	Useful for developing creativity assessment in educational contexts
López-Escribano et al. (2022)	The development of fluent writing facilitates cognitive resources for complex processes	ERIC, MEDLINE, PROQUEST, PubMed, Scopus, WoS	Highlights specific programs to improve writing fluency in early school stages	Significant improvement in children's writing fluency	Limited to primary education	Implementation of evidence-based practices to improve writing fluency in early stages
López-Íñiguez & McPherson (2023)	Gagné’s Differentiated Model addresses talents in music, promoting socioemotional and ethical development	ARSCA, Eric, PsycINFO, SciELO, Scopus, WOS	Emphasizes the need for an educational approach considering the well-being and rights of gifted youth	Identifies lack of socioemotional support in musical education for gifted students	Limited research on sustainable interventions	Recommendations for an ethical and supportive educational approach for gifted youth in music
Loyola-Carrillo et al. (2025)	Academic Engagement Research	WOS	Mapping review of high-impact academic engagement research	Highly cited articles focus on motivation and emotional aspects of engagement	Need for research on underrepresented geographic regions	Expanding bibliometric analysis to diverse educational systems
Luan et al. (2020)	Big Data and AI in Education		Explores the role of AI and Big Data in education	Personalized learning is a major trend but faces ethical and data privacy issues	Need for better policies and guidelines on AI-driven education	Developing ethical frameworks for AI in education
Ma & Wang (2022)	Spiritual intelligence supports emotional resilience, awareness, empathy, and meaning-making in education		Provides theoretical framework for integrating spiritual intelligence in education	Encourages future empirical research on spiritual intelligence	Lack of empirical evidence	Promotes understanding of spiritual intelligence’s educational role in enhancing engagement
Ma (2022)	Triarchy in emotions, cognition, and performance in L2 speaking skills based on emerging theories		Exploration of emotional and cognitive factors in L2 performance	Links self-efficacy to oral communication performance	Limited to theory, no direct empirical validation	Design of educational interventions to reduce language learning anxiety
Ma (2022)	Examines how positive emotions and affectivity impact engagement, reducing disengagement in language learning		Links positive affectivity and engagement, highlighting classroom improvements	Shows positive affectivity in language learning	Limited research on variables	Useful for enhancing classroom engagement through methodological adaptations
Macedonia (2019)	Embodied Learning in Schools		Reviews the role of movement-based learning in cognitive development	Physical activity enhances retention and comprehension	Need for integration of embodied learning in traditional curricula	Developing teacher training programs on embodied learning
Madni et al. (2022)	IoT Adoption in Higher Education	WOS, Taylor & Francis, Springer, Scopus, Science Direct, Google Scholar, IEEE Explore, ACM Digital Library	Identifies key factors influencing IoT adoption in universities	Finds privacy, infrastructure, and financial constraints as major barriers	Need for better institutional policies to support IoT integration	Developing strategic frameworks for IoT-based learning models
Maier et al. (2023)	Framework based on control-value theory to classify emotions in higher education teaching	ERIC, PsycINFO, PubPsych, WOS	Proposes framework of specific emotions in HE teaching	Classification of teaching-related emotions in HE, impact on teaching quality	Limited to European context	Guidance for faculty development programs in higher education
Maldonado Briegas et al. (2020)	The impact of cognitive development on longevity and well-being in older adults	SciELO, UAM, PePSIC, LILACS, PubMed, PsycINFO, Dialnet, Teseo	Memory and cognitive development enhance longevity in older adults	Positive correlation between cognitive activity and increased lifespan	Small sample size, focus on Spain	Recommendations for cognitive stimulation in aging
Manjarres et al. (2023)	Analysis on emotional competencies in education, linking social skills and emotional management	Scopus, WOS	Mapping of emotional competencies in education	Relation between emotional skills and social performance	Focus on social network data without direct impact analysis on education context	Development of emotional skills programs for educational settings
Mao et al. (2021)	Relationship between attitude and science achievement, analyzed via multi-level meta-analysis	ERIC, ProQuest Dissertations & Theses Global, PsycINFO, SAGE, Taylor & Francis Online	Identifies moderate link between attitude and science achievement	Positive attitude linked with academic performance in science	Limited to science students, educational context	Strategies to improve science attitude in school curriculum
Mao et al. (2021)	Effects of cognitively engaging physical activity on executive function in youth	PubMed, SPORTDiscus, Embase, WOS	Improvement in executive function, particularly in inhibitory control	Significant impact of structured PA with cognitive elements	Limited number of longitudinal studies	Implementation of PA interventions in school curricula
Mao et al. (2024)	Effects of football training on cognitive development in children and adolescents	PubMed, PsycINFO, SPORTDiscus, Embase, WOS	Positive impact on attention, inhibitory control, and working memory	Moderate effect size for cognitive function improvement	Comparison with other sports is lacking	Integration of football-based cognitive programs in schools
Marino & Capone (2024)	Psychosocial factors in value creation in value-based healthcare, focusing on patient-centered care	APA, PsycINFO, PubMed	Importance of psychosocial factors in value-based healthcare	Benefits of patient-centered approach in healthcare	Focus on psychosocial framework, lacks quantitative validation	Design of value-based healthcare policies with psychosocial components
Martín-Martín & Bueno-Álvarez (2023)	Relationship between social networks and aggressive behavior, focusing on adolescent users	EBSCOhost, ProQuest, ScienceDirect, Scopus, WOS	Identifies link between moral development level and online aggression	Relationship between moral disengagement and online aggression in adolescents	Limited to social media context among youth	Prevention strategies in social networks to reduce online aggression
Mavilidi et al. (2018)	Physical activity and learning integration in children and adolescents		Integrated PA enhances cognitive and academic performance	Relevance of physical activity to learning outcomes is key	Limited research on specific PA types	Designing relevant PA-based learning strategies in schools
McLean et al. (2022)	Impact of COVID-19 on eating disorders and disordered eating behaviors	CINAHL, EMBASE, MEDLINE, PsycINFO	Shows increase in eating disorders during pandemic	Link between COVID-19 and rise in eating disorder cases	Limited to English-speaking countries	Support in mental health policies to mitigate pandemic effects
Meixner & Kotrschal (2022)	Dog-assisted interventions in special education	PubMed, Scopus, Embase, PsycINFO, Taylor & Francis	Positive effects on stress reduction and motivation	Lower cortisol levels, improved adherence to learning tasks	Lack of long-term effect studies	Encourage structured dog-assisted interventions in special education
Mendonça et al. (2022)	Episodic memory training in elderly to reduce cognitive decline effects	PsycNET, PubMed, SciELO, WOS	Improvement in episodic memory in elderly after training	Training enhances quality of life and cognitive functions in aging	Limited to elderly population in Brazil	Development of cognitive programs for elderly
Menezes et al. (2016)	Evaluation of school achievement in Brazil via Prova Brasil and relation to socioeconomic factors		Identifies critical variables impacting academic achievement	Significant effects of socioeconomic factors on academic performance	Limited to Brazilian educational context	Recommendations to improve educational policies in Brazil
Metzner et al. (2022)	Impact of discrimination on mental health and development of immigrant children and adolescents	MEDLINE, PsycINFO, WOS	Confirms negative link between discrimination and mental health in immigrant youth	Affects mental health and educational success of immigrant background youth	Limited to European and North American countries	Guidelines in educational programs for integration of immigrant youth
Meyerhofer-Parra & González-Martínez (2023)	Transmedia storytelling and universal design for learning in education	ERIC, Scopus, WOS, Dialnet	Promotes engagement and cognitive flexibility	Enhances learning personalization and digital literacy	Needs better integration of accessibility features	Implement transmedia storytelling strategies in digital education
Midgley et al. (2021)	Effectiveness of psychodynamic psychotherapy in children and adolescents	Not specific	Effective for internalizing disorders like anxiety and depression	Positive outcomes in structured psychotherapy programs	Small sample sizes and lack of control groups	Expand psychodynamic therapy in youth mental health settings
Mitic et al. (2021)	Integrative model of relationships	CochraneLibrary, EMBASE, ERIC, MEDLINE, PsycINFO	Expands understanding in SPR	Significant adolescent relationships	Need for greater sample diversity	Guide for future interventions
Molina et al. (2023)	Activity theory and neuroscience, explores cognitive complexity in decision-making	EBSCO, Google Scholar	Identifies IC gaps, highlights role in complex cognitive decisions	Relationship between IC and decision-making in diverse and complex contexts	Limited by neuroscience themes, need for detailed approaches	Guidance in cognitive intervention for informed crisis decisions
Mölsä et al. (2022)	Experience Sampling Method (ESM), focused on interactions and variability in school	APA PsycArticles, APA PsycINFO, Academic Search Complete, ProQuest, SAGE Journals, WOS, Wiley Online Library	Reveals social interactions at personal and group level in school context	Highlights variability in social interactions, real-time accuracy	Limited sample, focus on educational contexts	Tool in educational studies to enhance social interactions
Montiel et al. (2021)	Positive psychology with focus on community interventions and social well-being	PsycINFO, PubMed	Encourages integration of community and positive psychology for vulnerable groups	Improvements in community cohesion and well-being, focus on social resilience	Lack of longitudinal interventions, non-standardized methods	Support in policy design for community well-being and cohesion
Moreno-Alcázar et al. (2017)	EMDR therapy, trauma-processing approaches in minors	MEDLINE, PubMed, ScienceDirect, Scopus	Efficacy of EMDR in child PTSD compared to CBT	Significant PTSD symptom reduction, similar efficacy to CBT	Limited by sample size, selection bias in study criteria	Support for child PTSD therapies in clinical settings
Moula et al. (2022)	Arts-based outdoor interventions, nature connection	CINAHL, Campbell Collaboration library, Cochrane library, DoPHER/ePPI, ERIC, Education Abstracts Wilson, MEDLINE, PsycINFO	Perspective on arts interventions for youth wellbeing	Increase in wellbeing, nature connection, enhanced eco-awareness	Low quality in quantitative studies, ethical requirements for minors	Includes arts-based wellbeing policies in natural environments
Muller et al. (2021)	School psychology, models of service evaluation	Canadian Journal of School Psychology, International Journal of School and Educational Psychology, Journal of Applied School Psychology, Journal of School Psychology, Psychology in the School, School Psychology International, School Psychology Quarterly, School Psychology Review	Defines effect measurement in school psychology, highlights gaps	Variability in service evaluation, emphasis on standardized practices	Diversity in applied methodologies, lack of standardized guidelines	Support in development of educational psychology practices
Mutaf-Yıldız et al. (2020)	Vygotsky's sociocultural theory, home numeracy interactions, math skills	ERIC (EBSCOhost) and WOS	Positive correlation between home numeracy and math skills	Positive association with math skills, limited role of family interaction	Bias in reporting, limited studies available	Guidance in early math education based on home learning
Nadmilail et al. (2023)	Situational Judgment Tests (SJT) to evaluate teacher traits and aptitudes	Google Scholar, Scopus, WOS	Defines SJT use in teacher selection to improve professional efficacy	Identification of broad and narrow traits, developing teacher selection criteria	Need for more precise measurements without overlap	Guide in teacher selection based on personality traits
Naor & Mayseless (2020)	Nature-based therapy approach, reflection and self-exploration		Examines role of silence and nature in personal growth	Positive impact on well-being, nature connection, identity development	Limitations in empirical evidence, anecdotal case biases	Recommendation for nature-based therapy for personal growth and well-being
Ni et al. (2022)	Impact of technology on reading instruction in ESL	ERIC, JSTOR, ProQuest, WOS	Positive impact of technology on English reading for K-12 students	Moderate improvements in reading, variability across tech models	Sample size bias, need for more studies in ESL context	Guidance in tech applications to enhance ESL reading skills
Nogueira et al. (2022)	Measurement methods for cognitive reserve in aging	PubMed, ScienceDirect, WOS	Identifies key proxies for cognitive reserve assessment	No standardized measurement tool	Need for a holistic cognitive reserve battery	Develop better tools for clinical assessment of cognitive reserve
Norouzkhani et al. (2023)	Supportive needs framework, chronic care adaptation	APA PsycArticles, APA PsycINFO, CINAHL, MEDLINE, ProQuest, Psychology and Behavioral Sciences Collection	Identifies patient needs, educational support in IBD	Needs in info and support for patients, diet and education focus	Low consistency in prior studies, lack of standardized guidelines	Health support policies for chronic illness
Nyongesa et al. (2019)	Concepts of EF in adolescence, psychometric measures	MEDLINE, PsycINFO, WOS	Comparison of EF measures in adolescents	High-frequency validated tools, variability in EF measures	Limited psychometric evidence, high-income bias, insufficient rating scales validation	Tools for developing executive skills in adolescents
O’Grady & Nag (2022)	Conceptual mapping of ToM in social skills interventions		Conceptual framework for ToM development in social interventions	Identified core ToM constructs, implications for social skill dev.	Limited generalizability, limited to typically-developing children	Guide for integrating ToM concepts into educational practices
Oliveira et al. (2021)	SEL interventions to enhance teachers’ socio-emotional competencies	EBSCOhost, SciELO, Scopus, b-ON	Enhances socio-emotional competencies and stress reduction in teachers	Significant improvements in teacher well-being and socio-emotional competency	Need for more homogeneity in interventions	Enhancement of teacher socio-emotional support programs
Orth et al. (2022)	Evaluation of mental well-being instruments for adolescents	Cumulative Index of Nursing and Allied Health Literature, EBSCOhost, ERIC, Google scholar, MEDLINE, Sabinet	Comparison of mental well-being instruments for adolescents	Identification of relevant well-being factors for adolescents	Lack of context-specific instruments	Development of well-being assessments for adolescents
Özdemir & Seçkin (2024)	Effects of Quizlet on vocabulary learning	DergiPark, Eric, Google Scholar, Jstor, Proquest, Sage Journals, Science Direct, Selcuk University Academic Search Engine, Springer Link, Taylor & Francis Online, Wiley Online Library	Positive impact of Quizlet on vocabulary retention and positive attitudes	Improvement in vocabulary retention and acquisition	Need for longitudinal studies	Optimization of digital tools in language education
Panadero (2017)	Models of self-regulated learning in students		Identification of effective self-regulation models to enhance learning	Identification of effective self-regulation models at different educational levels	Results variability by educational level	Implementation of SRL models in educational programs
Para et al. (2024)	Psychosocial and educational interventions for IP	APA PsycArticles, EBSCOhost, MEDLINE, PubPsych, Scopus	Maps existing interventions for IP	Varied effectiveness of interventions, training and counseling	Need for standardized methodology, sample diversity	Basis for psychosocial interventions for IP in workplaces
Parker & Roumell (2020)	Mastery learning in vocational education and workforce training		Improves adaptability and skill retention in workers	Supports upskilling and workforce flexibility	Needs better real-world validation	Integrate mastery learning in vocational training programs
Paruzel et al. (2021)	Social identity theory, employee CSR engagement	EconLit, PsycINFO, SSCI	Evidence of CSR impact on employee attitudes and behavior	Positive influence on commitment, job satisfaction, CSR alignment with values	Limited cross-cultural applicability, variation in CSR definitions	Guidelines for CSR initiatives to enhance employee engagement
Parveen et al. (2022)	Leadership challenges in K-12 schools during COVID-19	Taylor and Francis, Sage Publications, Springer Link, Emerald Insight, Wiley Online Library, Academia, Google Scholar, Scopus, WOS	Identifies key governance issues in school leadership during the pandemic	Principals faced issues in resource allocation and policy adaptation	Focuses mainly on Asian educational contexts	Propose crisis-response strategies for school leadership
Pascual et al. (2019)	Influence of executive functions on academic performance	PsycINFO, PubMed Central, Redalyc, Scopus	Shows importance of executive functions in academic success	Working memory, inhibition predictive of academic outcomes	Limited to primary education, need for longitudinal studies	Cognitive development strategies in early education
Pasion et al. (2017)	Reversal learning in the Iowa Gambling Task	PubMed, EBSCOhost, Web of Knowledge	Older adults show slower adaptation to risk-based decisions	Meta-analysis confirms age-related decline in decision flexibility	Limited cross-cultural studies	Develop cognitive training programs for aging populations
Pedersen et al. (2017)	Therapeutic use of music in dementia	Academic Search Premier, CINAHL, MEDLINE, PsycArticles, PsycINFO	Supports music therapy for agitation in dementia	Moderate reduction in agitation symptoms in dementia patients	Limited by intervention types, need for specific music guidelines	Non-pharmacological option for dementia care
Peifer et al. (2022)	Individual, contextual, cultural influences on flow	PsycINFO, PubMed, PubPsych, WOS and Scopus	Systematic framework for studying flow across contexts	Highlights importance of skill-challenge balance for flow	Need for experimental, longitudinal studies	Guidelines for fostering flow in educational and organizational settings
Peng (2023)	Civility and incivility theory	Google Scholar, OpenGrey, PSICODOC, PsyARTICLES, PsycINFO, Psychology and Behavioral Sciences Collection, PubMed, PubPsych, Scopus, WOS	Evidence of civility on well-being and organizational outcomes	Reduced incivility-related turnover and burnout	Limited by geographical scope, varying definitions	Guides for workplace civility interventions for mental health
Peng et al. (2021)	Zimbardo Time Perspective Inventory	Google Scholar, PsycINFO, PubMed, WOS	Robustness of time perspective across different cultural contexts	Evidence for time perspective’s impact on decision-making	Limited by psychometric adaptations	Guide for psychometric tool development across cultures
Peng et al. (2022)	Impact of physical activity on mental health	CINAHL, Cochrane Central Register of Controlled Trials, EMBASE, PubMed, WOS	Impact of physical activity on depression, ASD, and obesity	Moderate effects in ASD, depression, and obesity reduction	Limited in ADHD treatment, diverse intervention types	Recommendations for physical activity as preventive therapy
Peng et al. (2023)	Guilt and persuasion framework	EBSCO, ERIC, MEDLINE, ProQuest Dissertations & Theses Global, PsycINFO	Demonstrates effectiveness of guilt appeals in persuasive contexts	Significant effect in compliance, moderate in emotional change	Varies by cultural and relational context	Guidelines for effective use of guilt in health and social campaigns
Peña-Sarrionandia et al. (2015)	Integration of emotional intelligence and regulation	PsycINFO, Pubmed, Scopus	Integration of ER and EI strategies in health psychology	Significant positive effects on coping and well-being	Limited by ER/EI measurement diversity	Applications in clinical and health settings
Pereira & Freire (2021)	Positive youth development model	Scopus, WOS	Shows PYD's potential in addressing youth well-being amid climate issues	Highlights the role of PYD in youth engagement and well-being	Limited by the lack of longitudinal data	Basis for PYD-focused interventions in climate resilience
Pereira et al. (2018)	Methods for assessing EF in cerebral palsy	PsycINFO, PubMed, Scopus, WebScience	Identifies the gaps in assessment protocols for EF in children with CP	Standardized tests often lack CP-specific adaptations	Lack of culturally adapted tools for EF assessment	Developing EF-focused intervention guidelines for CP
Pérez-Fernández et al. (2021)	EI as protective factor in diabetes management	Cochrane, PsycINFO, PubMed, Scopus	Highlights EI's role in managing emotional stress in diabetes	Positive EI impact on HbA1c, quality of life, anxiety reduction	Limited by EI measurement diversity	Basis for EI-based interventions in diabetes management
Petersen et al. (2019)	Latent class analysis for mental health classifications	ASSIA, EMBASE, ERIC, MEDLINE, PsycINFO, Scopus	Demonstrates the value of LCA in identifying child mental health groups	LCA reveals specific mental health subgroups	Limited by lack of longitudinal replication	Tool for mental health classification in public health
Petersen et al. (2023)	ICT's role in enhancing social connectedness in aging adults	Academic Search Complete, Cochrane, PsycINFO, PubMed, SPORTDiscus, Scopus, SocINDEX	Maps ICT's impact on reducing loneliness and enhancing connectedness	Positive association between ICT use and reduced loneliness	Limited by small sample sizes, varied ICT intervention definitions	Provides ICT-based strategies for social connectedness in aging
Petre et al. (2024)	Effectiveness of internet-based therapy in anxiety and depression	MEDLINE, CENTRAL, Scopus, WOS, PsycINFO, PsycARTICLES, PsycEXTRA, ProQuest, Open Access Theses and Dissertations, Open Grey	Digital interventions improve symptom management in depressive disorders	Limited evidence for anxiety disorders, moderate adherence variability	Needs standardized outcome measures and engagement strategies	Integrate digital tools into mental health aftercare services
Piccolo et al. (2024)	Parental involvement in robot-mediated therapy for children	PubMed, WOS	Parental participation improves social skills and therapy outcomes	Robot-assisted interventions show potential in pediatric rehabilitation	Limited sample size and clinical applications	Expand research on family-centered robot-assisted therapy
Pietschnig et al. (2024)	Smoking and suicide risk in psychotic and bipolar patients	WOS, PubMed, PsychINFO, CINAHL, Scopus	Smoking behavior is linked to increased suicide attempts in these groups	Small but significant effect size, robust across diagnostic categories	Effects may be inflated due to publication bias	Consider smoking status in mental health risk assessments
Pilch et al. (2023)	Models of cognitive and motivational antecedents of conspiracy beliefs	Scopus, WOS	Shows trends in conspiracy beliefs research, including COVID-19 influences	Demonstrates links between conspiracy beliefs and social behavior	Limited by cultural bias, lack of longitudinal studies	Guide for understanding public trust and misinformation effects
Pinto et al. (2021)	Effectiveness of resilience programs in children and adolescents	PubMed, Embase, Cochrane, PsycINFO	Resilience training improves coping mechanisms and psychological well-being	Meta-analysis confirms significant effects in adolescents	Lack of long-term follow-up studies	Implementation of resilience training in educational settings
Pit-ten Cate & Glock (2019)	Implicit attitudes theory and social cognition	ERIC, PsychINfo, WOS	Highlights teacher implicit attitudes impacting student pathways	Evident bias against marginalized groups in educational contexts	Limited by sample diversity and IAT tool inconsistencies	Basis for implicit bias training in educator professional development
Preciado et al. (2019)	Observational methodologies in elite male football	Scopus, ProQuest, Google Scholar, Scielo, Dianet	Performance evaluation through systematic observation	67% of studies used structured observation in elite football	Need for more standardized methodological approaches	Enhance use of observational tools in sports analytics
Prins et al. (2022)	Nature play and cognitive development in early childhood education	PsycINFO, ERIC, WOS	Nature-based play improves social skills and problem-solving abilities	Three themes: play quality, environmental support, teacher-child interaction	More empirical studies needed in diverse cultural settings	Promote nature-based learning environments in early education
Provenzi et al. (2020)	Impact of parental stress on developmental outcomes	PubMed, Scopus, WOS	Explores the effects of parental stress on child socio-emotional outcomes	Parental stress linked to adverse socio-emotional outcomes in children	Limited cultural diversity in studies	Applications in early intervention for at-risk families
Queiruga-Dios et al. (2021)	Assessment methods for service-learning in engineering education	Scopus, ScienceDirect, ERIC	Service-learning fosters engagement and practical skills in engineering students	Surveys and teamwork evaluations are the most used assessment methods	Standardized assessment tools are lacking	Integrate service-learning assessment frameworks into curricula
Quintero et al. (2019)	Augmented Reality (AR) for inclusive education	Scopus, Springer link, Webof Science	Highlights AR’s role in inclusive education for diverse needs	Improved engagement, interaction, motivation among students	Limited by small sample sizes, lack of standardized methodologies	Basis for AR in inclusive education frameworks
Rad et al. (2022)	Inclusive frameworks for early childhood education	Dimensions AI, Google Scholar, PubMed, Scopus, WOS	Maps strategies for SDG4 in early childhood inclusive education	Positive outcomes in equity-focused education initiatives	Limited by varied cultural applications, need for standardized measurements	Guides inclusive strategies for global early childhood education
Ribeiro-Silva et al. (2022)	Active learning methods in higher education	Scopus, WOS	Highlights active learning's impact on students’ academic and social well-being	Improved well-being and engagement among students	Limited by study scope to European contexts	Application in higher education curriculum reform
Romero-Gonzalez et al. (2023)	Home literacy environment for reading motivation		Shows influence of HLE on motivation, family-child relations	Positive outcomes in reading motivation, family interactions	Limited by short duration of follow-up and sample size	Used for literacy improvement programs
Rossignoli-Palomeque et al. (2018)	Scientific validity of brain training for children and adolescents	PubMed	Most commercial brain training lacks robust scientific support	Only 10 studies showed evidence of neuroplasticity, and long-term effects were limited	Need for rigorous randomized controlled trials	Implement evidence-based cognitive training in education
Rozental et al. (2018)	Psychological treatments for procrastination	Google Scholar, Proquest, Scopus	Demonstrates moderate efficacy of CBT on procrastination	Significant reduction in procrastination, improved mental well-being	Limited by small RCT samples, variation in psychological measures	Useful for clinical interventions on procrastination
Rule et al. (2024)	Comparative review of flourishing scales for wellbeing	EMBASE, PubMed	Identifies key scales for holistic flourishing assessment	Flourishing varies across scales in multidimensional constructs	Limited scale comparability across contexts	Guidelines for implementing flourishing measures in wellbeing research
Sáiz-Manzanares et al. (2022)	T-Pattern and T-String analysis in behavioral studies	Scopus, WOS	Highlights potential of TPA for human behavioral research	Patterns identified in biological and human behavior applications	Limited by software capabilities and data requirements	Guidelines for TPA in interdisciplinary behavioral research
Salehzadeh & Ziaeian (2024)	Analytic Hierarchy Process for HRM decision-making	Scopus, WOS	Summarizes AHP use in HR for talent retention, safety, green HR	Insight into AHP's efficacy in strategic HR decisions	Limited to AHP decision-making frameworks	Guidelines for AHP in HRM strategic planning
Salgado & Moscoso (2019)	Supervisory ratings reliability in performance appraisals	Academy of Management, EBSCO, ERIC, Elsevier, Google, PsycLit, Sage, Scholar-Google, Springer, Wiley	Factors moderating interrater reliability in performance ratings	Scale type and purpose impact reliability of ratings	Limited by scale diversity and appraisal purposes	Recommendations for reliable performance ratings
Salgado & Moscoso (2019)	General Mental Ability (GMA) as predictor for job performance	ERIC	Confirms GMA validity for five performance outcomes	Variation across job types	Limited applicability in non-office jobs	Applicable in recruitment and job performance assessment
Salgado et al. (2022)	Academic behavior models linking counterproductive actions	ERIC, JSTOR, PsycINFO, Science Direct, Springer Link, Taylor and Francis, Teseo, Wiley Online Library	Negative impact of counterproductive behaviors on academic performance	Absenteeism, low effort link to poor academic results	Limited by cultural bias, variability in behavior definitions	Recommendations for academic integrity programs
Sanabria-Mazo et al. (2023)	Efficacy of CBT-based interventions for chronic pain and psychological distress	Medline, PsycINFO, Web of Science, Scopus	CBT reduces depression and anxiety in chronic pain patients	No significant effect on pain intensity or catastrophizing	More research needed on alternative interventions like ACT and mindfulness	Expand CBT interventions for chronic pain patients with psychological distress
Sanchez-Alvarez et al. (2020)	Relationship of EI and academic success	Google Scholar, ISI WOS, MEDLINE, ProQuest Dissertations and Theses, PsychoINFO, PubMed, Scopus	Highlights EI as predictor of secondary education success	Strong EI link to GPA, improved student engagement	Limited by variety in EI measurement approaches	Basis for EI-focused interventions in secondary education
Sánchez-López et al. (2022)	Emotional intelligence in risk behavior contexts	PsycINFO, PubMed, Scopus	Synthesizes EI's role in risk mitigation across health and finance domains	Mixed relationship between EI and various risk behaviors depending on domain	Limited to EI models and domains studied	Provides insights for intervention programs in risk behavior prevention
Sankalaite et al. (2021)	Strengthening executive functions through teacher-student interaction	PubMed, ERIC, WOS	Improves self-regulation and executive functions in children	Strongest effects observed in vulnerable and disadvantaged children	High study heterogeneity limits generalizability	Enhance teacher-student interactions to improve cognitive development
Schiera et al. (2024)	Impact of the COVID-19 pandemic on adolescent well-being and learning	PsycINFO, Scopus, WOS	Adolescents experienced increased stress, sleep disorders, and learning loss	Socially disadvantaged students suffered greater educational setbacks	Need for emergency educational policies to address inequalities	Implement digital learning strategies to mitigate future learning disruptions
Schnitzius et al. (2019)	Influence of teacher's personality on student learning	ERIC, Education Source, PSYNDEX, PsycINFO, PsychARTICLES, PubMed, SPOLIT, SPORTDiscus, Scopus, SocINDEX, WOS	Provides insights on how teacher traits affect student motivation	Teacher traits influence teaching effectiveness	Inconsistent methodologies across studies	Improvements in personalized teacher training
Schwab et al. (2018)	Theory of Amount of Invested Mental Effort (AIME)	WOS	Highlights the persistence of AIME in education and learning	TV perceived easier than print, impacts learning effort	Limited by changes in media technology	Application in multimedia educational program design
Shadiev & Wang (2022)	Constructivist theory in language learning	PRIMO, WOS	Develops communication and collaboration skills through technology	Improved communication skills in language learning	Limited to certain tech environments	Recommendations for educators on tech usage in teaching
Shao et al. (2023)	Scaffolding in SRL and SSRL	Elsevier Science Direct, Proquest, WOS	Assesses impact of scaffolding on regulation strategies and academic performance	Significant improvement in academic outcomes with regulation scaffolding	Limited to collaborative learning environments	Supports use of SRL and SSRL scaffolding in diverse educational settings
Shaojie et al. (2022)	Effectiveness of audiovisual multimodal input in second language learning	Google Scholar, ERIC, Scopus, Wiley Library	Audiovisual materials enhance listening comprehension and language retention	Subtitles, video type, and input modality influence comprehension outcomes	More research needed on long-term effects of multimodal input	Integrate audiovisual tools into second language teaching curricula
Sharif Nia et al. (2022)	Resilience theory in coping with situations	MAGIRAN, ProQuest, PubMed, Science Direct, Scopus, WOS	Validity and reliability of hardiness scales in various populations	Useful tools for assessing hardiness across different situations	Limited to cultural-specific adaptations	Applicable in psychological support and resilience training contexts
Shegier et al. (2019)	Educational applications of functional MRI (fMRI) in classrooms		fMRI research provides insights into cognitive learning processes	Practical application of fMRI in education remains limited	Need for large-scale longitudinal studies to validate findings	Bridge the gap between neuroscience research and classroom teaching
Shen & Zhao (2022)	Deep learning theory in legal teaching design		Enhances instructional design effectiveness	Increase in academic performance and satisfaction	Limited to university context	Improvements for future educators' training
Shen et al. (2021)	Psychosocial interventions for elder abuse in community settings	BIOSIS, CINAH), Cochrane Library, DARE, MEDLINE, PsycINFO, PubMed, Science Direct	Provides evidence on effectiveness in elder abuse reduction	Decrease in psychological and physical abuse	Limited to community settings	Support strategies for at-risk elder individuals
Shi (2021)	Positive psychology theory on teachers' emotional impact in EFL contexts		Highlights the importance of positive emotions in EFL pedagogical practices	Positive emotions enhance teacher performance	Limited to EFL teaching context	Emotional management strategies for teacher training
Shi et al. (2022)	ABCD model in children's social and emotional development	ERIC, Proquest, PsycINFO, WOS	Strengthens social skills and emotional management in children	Reduction in behavioral issues, improvement in social interactions	Limited to educational environments	Applications in child social development programs
Shu (2022)	Positive psychology on teachers' well-being and commitment		Establishes links between self-efficacy, well-being, and teacher engagement	Improvement in teacher commitment and job satisfaction	Limited to school settings	Guidelines for teacher well-being and engagement programs
Siegel et al. (2021)	Legal vulnerability model for same-sex parent families	PubMed, Scopus, WOS	Provides model for understanding impact of laws on same-sex parent families	Increased stress in families with limited legal rights	Limited by variability in legislation	Support policies for sexual minority families
Sierra-Díaz et al. (2019)	Role of self-determination in physical education engagement	WOS, Scopus, Medline, Google Scholar, SportDiscus, EBSCOhost, ERIC, PsycINFO, PubMed	Intrinsic motivation is key in sustaining physical activity participation	Students engaging in structured physical education programs report higher motivation	More research is needed on long-term behavioral outcomes	Develop interventions using self-determination theory to enhance engagement
Smale-Jacobse et al. (2019)	Differentiated instruction models in educational contexts	ERIC, PsycINFO, WOS	Supports differentiation as an effective pedagogical tool	Improvement in students' academic achievement	Limited to secondary education	Basis for teacher training in differentiated education
Song et al. (2022)	Psychosocial interventions promoting physical exercise in youth		Identifies factors to promote physical exercise in educational settings	Increase in exercise habits among students	Limited to Chinese students	Physical education strategies for youth
Spuznar et al. (2013)	Attention models in learning environments		Explores the impact of inattention in learning settings	Decrease in retention and performance in learning environments	Lacks longitudinal data	Strategies to reduce distractions in the classroom
Stangl et al. (2023)	Psychological and physiological impact of social network use, particularly Facebook	ACM Digital Library, IEEE Xplore, Science Direct, Scopus, WOS	Identifies psychological and physiological risks of excessive social media use	Increase in anxiety, depression, and other psychological effects	Focus limited to Facebook	Guidelines for healthy social media usage
Stapley et al. (2021)	Emotional support model for transition to adulthood	ASSIA, IBSS, MEDLINE, PsycINFO, Social Science Database, Sociological Abstracts, Sociology Database, WOS	Defines key factors in family emotional support during transition to adulthood	Highlights family emotional support for young adults	Limited to UK	Family support strategies in adulthood transition
Stockman et al. (2023)	Ecological framework for understanding trauma recovery in survivors	PubMed, WOS, ProQuest	Multiple social factors influence the impact of sexual violence	Most studies focus on negative effects, with limited attention to positive growth	More research on protective macrolevel factors is needed	Adopt an ecological approach in survivor support programs
Stoltz et al. (2024)	Consciousness models in education, integrating Piaget, Vygotsky, and Steiner theories		Contributes to understanding consciousness development in educational processes	Provides integrative model for teaching consciousness	Limited by theoretical framework differences	Applications in student holistic development
Su & Chan (2023)	Decent work theory in career development across work contexts	EBSCOhost, EMBASE, Emerald, PsycINFO, PubMed, Scholar Google, Scopus, WOS	Highlights the importance of decent work for personal wellbeing and career growth	Positive association between decent work and personal wellbeing	Limited to certain sectors	Promotion of decent work policies
Subara-Zukic et al. (2022)	Neurocognitive and ecological models applied to Developmental Coordination Disorder (DCD)	APA PsycArticles, APA PsycINFO, CINAHL, EMBASE, MEDLINE Complete, Psychology and Behavioral Sciences, Scopus, WOS	Provides comprehensive view on the neurocognitive basis of DCD	Significant difficulties in motor control and coordination in children with DCD	Limited to clinical samples	Guidelines for DCD interventions
Sulla et al. (2023)	Teachers’ support in promoting socially shared learning regulation	WOS, Scopus, PubMed, Embase, Cochrane CENTRAL, ERIC	Teachers play a crucial role in fostering collaborative learning and metacognitive regulation	Strategies like flipped classrooms and guided discussions enhance self-regulation	More empirical studies are needed on intervention effectiveness	Develop teacher training programs to enhance regulatory strategies
Sun (2020)	Positive entrepreneurial education model integrating Internet and maker education		Identifies benefits of integrating technology and entrepreneurial education	Increase in self-efficacy and creativity among university students	Limited to Chinese universities	Improvement in entrepreneurial training for students
Tang & He (2023)	Relationship between academic anxiety and performance during the COVID-19 pandemic	PsycINFO, PubMed, Scopus, WOS	Shows how pandemic-related anxiety negatively affects academic performance	Negative correlation between anxiety and academic performance during the pandemic	Variability in anxiety types	Strategies to manage anxiety in educational settings
Tanious et al. (2023)	Life skills development and transfer in emerging adulthood	WOS, Scopus, PsycInfo, PubMed	Most studies lack a clear definition of life skills and transfer mechanisms	Life skills research focuses on vulnerable populations, especially mental health challenges	More longitudinal research is needed on long-term skill application	Integrate life skills training into educational and professional settings
Tebar-Yébana et al. (2024)	Analysis of parental satisfaction with educational inclusion of children with intellectual disabilities	WOS	Increased global research interest in inclusive education and parental satisfaction	Most studies focus on legal frameworks, with fewer empirical studies on parental experiences	More research is needed on long-term outcomes and policy impact	Enhance inclusive policies and involve parents more actively in educational planning
Thakur et al. (2018)	Musical abilities in individuals with Williams Syndrome	PubMed, PubMed Central, EMBASE, Scopus, WOS, EBSCO, ProQuest	Individuals with Williams Syndrome show strong musical expressivity, but variable technical skills	Neurodevelopmental factors influence musical affinity and processing	More studies needed on therapeutic applications of music	Utilize music-based interventions for cognitive and emotional development
Tian et al. (2024)	Evaluation of resilience scales in Chinese contexts	CNKI, PsycINFO, PubMed	Provides recommendations for accurate resilience measurement in specific cultural contexts	Improved scale precision and adaptation to Chinese contexts	Limited to Chinese scales	Development of resilience measures for diverse populations
Tinajero et al. (2024)	Integrative analysis of self-regulated learning models		Offers an integrative model on self-regulation processes in learning	Identification of effective strategies for self-regulation in students	Limited to theoretical models	Guidelines for self-regulation programs in education
Ting Tan et al. (2014)	Review of genetic basis of musical abilities		Advances understanding of genetic components in musical abilities	Preliminary evidence on genetic loci and musical ability	Limited to initial samples and studies	Guidelines for future genetics research on music
Tlili et al. (2022)	Game-based learning for students with disabilities: a systematic literature review	Taylor & Francis Online, IEEE Xplore Digital Library, ScienceDirect, WOS	Game-based learning enhances engagement and motivation in students with disabilities	Lack of standardized assessment methods and parental involvement limit effectiveness	More research needed on accessibility and cognitive benefits of educational games	Develop inclusive game-based learning strategies tailored to different disabilities
Tokuhama-Espinosa et al. (2023)	Theoretical model of mental frameworks as tools for problem solving		Proposes an integral framework for instruction in thinking skills	Application of multiple frameworks enhances problem-solving capabilities	Not specific to populations outside study	Development of problem-solving skills training
Too et al. (2022)	Review of psychometric measures of social connectedness in adolescents	CINAHL, EMBASE, PsycINFO, PubMed, WOS	Consolidates measures of connectedness for evaluating adolescent support interventions	Connectedness measures show cross-cultural reliability and validity	Limited to North American countries	Development of youth support interventions
Torgersen et al. (2024)	Competence framework for handling unforeseen and innovation in organizational processes	ERIC, PsycINFO), WOS	Defines core competence framework for uncertainty management and innovation	Effective innovation requires adaptability and foresight competencies	Limited to European contexts	Guidelines for competency training in innovation
Torrijos-Muela et al. (2021)	Persistence of neuromyths among educators: a systematic review	WOS, Scopus, PubMed, Dialnet, ProQuest, EBSCO-host, Google Scholar	Teachers still hold misconceptions about brain function despite neuroscience advances	Misinformation comes from low-quality sources and lack of training	Need for standardized scientific guidelines to define and debunk neuromyths	Implement evidence-based neuroscience education in teacher training programs
Toyama & Yamazaki (2021)	Interventions to reduce foreign language anxiety in students	ProQuest, Scopus	Interactive and student-centered interventions reduce language anxiety	Lack of consistency in intervention methods and measurement scales	More controlled trials needed to evaluate long-term effectiveness	Integrate interactive anxiety-reduction techniques into language curricula
Tronchoni et al. (2022)	Renewed university lecture format effectiveness on learning	ERIC, PsycINFO, WOS	Proposes improvements to the university lecture format for interactive teaching	Lecture format enhances academic performance and engagement	Limited to European universities	Reforms in teaching methodologies in higher education
Trypke et al. (2023)	Analysis of redundancy in multimedia learning environments	ERIC, Google Scholar, PsycINFO., ScienceDirect, WOS	Provides classification of redundancy in multimedia learning to optimize educational design	Differentiation between content and memory redundancy enhances learning	Limited to university settings	Guidelines for improving multimedia learning design
Tullberg (2022)	Theory of affordances applied to instrumental learning		Affordances perspective in instrument learning provides skill development insights	Affordances as useful framework for instrumental learning	Need for further empirical studies	Application in music teaching methods
Ugalde et al. (2021)	Interactive learning environments for children with special educational needs: impact on learning and cognition	WOS, Scopus, ERIC, PsychINFO	Interactive learning environments improve academic engagement and cognitive skills	Most studies focus on qualitative outcomes, with limited quantitative evidence	More empirical research needed on specific cognitive skill improvements	Promote interaction-based teaching strategies in inclusive classrooms
Unal et al. (2024)	Interplay of rational and non-rational factors		Analyzes the interplay between teacher emotions and rational vs. non-rational truth	Shows varied approaches to emotional expression and perception in teaching	Focus on specific regional contexts limits generalization	Provides insights for emotional training programs in teaching
Vadillo et al. (2015)	Effectiveness of unconscious thought in decision-making		Evaluates unconscious thought impact on medical decision accuracy	Mixed results regarding unconscious vs. conscious thought effectiveness in medical decisions	Limited generalizability to specific types of decisions	Potential to refine medical decision-making protocols
van der Meulen et al. (2023)	Emotional peer support interventions for students with SEND	EBSCO, PsyArXiv, Search Open Grey	Peer support enhances social relationships and emotional well-being in SEND students	Many interventions lack clear long-term evaluation and student participation in program design	More research needed on structured peer programs and school-wide inclusion strategies	Implement peer-based interventions with teacher training for better inclusivity
Varela-Moreno et al. (2022)	Efficacy of e-Health interventions in treating depression in diabetic patients	MEDLINE, Embase, PubMed, WOS, PsycINFO, Scopus, Cochrane Library	E-Health interventions are effective in reducing depressive symptoms but not in glycemic control	Most studies lack economic evaluations and long-term implementation data	Future research should explore cost-effectiveness and long-term psychological benefits	Expand telepsychology services for diabetic patients with depression
Veloso et al. (2020)	Analysis of cognitive training effectiveness on ADHD symptoms	Academic Search Complete, ERIC, MEDLINE, PsycARTICLES, PsycINFO, and Psychology and Behavioral Sciences Collection	Confirms cognitive training as effective complementary treatment for ADHD	Improvement in ADHD symptoms and executive functions	Limited to behavioral and EF measures	Complementary treatment for ADHD
Velotti et al. (2018)	Attachment theory as a framework for understanding intimate partner violence (IPV)	Psychinfo, Psycharticle, Medline, Scopus, WOS, PubMed	IPV is linked to insecure attachment patterns, influencing victimization and perpetration	Studies on IPV and attachment lack consistency in defining and measuring violence	More research is needed on gender-specific intervention strategies	Develop IPV prevention programs based on attachment theory
Verschuren et al. (2021)	Integration of labels and categories in conceptualizing negative work behavior	Google Scholar, PsycINFO, Pubmed	Negative work behavior framework provides clarity on harm types and actor roles	Negative work behavior impacts mental and physical health	Limited to selected work contexts	Prevention and management of negative behavior
Vigdal & Brønnick (2022)	Review of helicopter parenting effects on youth anxiety and depression	PsychINFO, PubMed	Evidence of relationship between helicopter parenting and mental health problems in adolescents	Correlation between helicopter parenting and anxiety/depression symptoms	Lack of longitudinal studies	Interventions to improve parenting styles
Vistorte et al. (2024)	Artificial intelligence for emotion assessment in learning environments	PubMed, WOS, PsycINFO, Scopus	AI-driven emotion recognition improves student engagement and personalized learning	Challenges include privacy concerns, ethical considerations, and model accuracy	Further refinement of AI models is needed	Integrate AI-based emotion recognition into adaptive learning systems
Walugembe et al. (2022)	Adaptive behaviors in education institutions before and after COVID-19	Emerald, Google Scholar, Science Direct	Remote learning improved digital resilience but increased educational inequality	Studies focus on developed countries, with limited data on low-income regions	More research on long-term impact of adaptive education strategies	Develop policies integrating hybrid learning models for future crisis management
Wang & Hall (2018)	Review of attribution theory and its application in teacher education	ERIC, PsycINFO, Scopus, WOS	Comprehensive perspective on effects of causal attributions on educational efficacy	Causal attributions impact educational outcomes and occupational stress	Limited to selected educational contexts	Teacher training in attribution management
Wang & Li (2023)	Review of studies on impostor syndrome's impact on mental health and academic success in doctoral students	Google Scholar, JSTOR, PubMed, Springer, WOS	Clarifies characteristics and causes of impostor syndrome in PhD students	Stress and anxiety symptoms linked to impostor syndrome among doctoral students	Limited sample, lack of longitudinal studies	Strategies for doctoral students' well-being
Wang & Li (2024)	Career construction theory: tools and interventions		Explores effectiveness of career construction tools for diverse groups	Tools and interventions vary in effectiveness based on demographic factors	Limited to tools and interventions evaluated	Provides a framework for future career counseling research and practic
Wang & Liu (2022)	Resilience's role as a mediator in the relationship between motivation and well-being in language learners		Analysis of resilience as a protective factor for academic success in learning contexts	Resilience supports well-being and reduces stress in language students	Limited to specific languages	Interventions to enhance student resilience
Wang & Shih (2022)	Teacher education quality post-implementation of 12-year basic education in Taiwan	Taiwan’s Database of Journal Citation in Science Education	Guide to improve teacher training quality in Taiwan	Improvement in teacher competencies for basic education	Limited to studies in Taiwan	Strategies for educational policies
Wang & Wang (2022)	Relationship between emotional intelligence, self-efficacy, and burnout in language teachers	EBSCO, ERIC, Google Scholar, ProQuest, PsycINFO	Comprehensive perspective on emotional well-being and motivation factors in language teachers	Reduced burnout due to emotional intelligence and self-efficacy	Limited to language teaching contexts	Strategies to reduce teacher burnout
Wang & Wang (2023)	Analysis of Chinese literature on tenure system adaptation in universities	CNKI	Perspective on tenure system adaptation and its implications for academics in China	Tenure system adaptation for Chinese academic contexts	Lack of additional empirical studies	Policy improvement in higher education
Wang & Yu (2023)	Gender-moderated effects of academic self-concept on motivation and achievement	WOS	Academic self-concept positively influences motivation and achievement, but gender gaps persist	Female students report lower self-efficacy in STEM fields, limiting participation	Longitudinal studies are needed to understand long-term gendered effects	Develop educational policies to support female students in STEM fields
Wang (2021)	Positive psychology theory applied to education to enhance autonomous learning		Increases perseverance and focus on autonomous learning	Improvement in perseverance and language learning success	Limited by educational focus, lack of integrated approaches	Improvements in academic self-regulation and motivation
Wang (2022)	Constructivist model in educational psychology for vocabulary retention		Enhances vocabulary retention skills and mental health	Increased vocabulary retention and academic performance	Limitations in learning practices, low interest in vocabulary	Educational programs to enhance vocabulary and student well-being
Wang et al. (2021)	Mental contrast strategy and goal setting as tools for achieving self-imposed goals	CNKI, Google Scholar, ProQuest Dissertations & Theses, PsyARTICLE, PsyINFO, PubMed, Science Direct, Scopus, Springer Link, VIP Paper Check System, WANFANG, WOS	Increases goal attainment through detailed planning	Reduction in drinking days and increased goal success rate	Limited by individualistic culture, cultural variability	Strategies to improve personal and educational goal planning
Wang et al. (2022)	Broaden-and-build theory and positive psychology to strengthen English communication		Provides strategies to improve willingness to communicate	Decreased anxiety and increased willingness to communicate	Limited to educational contexts, lack of longitudinal studies	Improvements in foreign language communication programs
Wang et al. (2023)	Childhood trauma analysis as a predictor of problematic internet use	Baidu scholar, CNKI, Chongqing VIP Information Co., Cochrane Library, EBSCO, EMBASE, Elsevier, Google Scholar, Ltd. (VIP), MEDLINE, ProQuest, PsycINFO, PubMed, SAGE, Scopus, Springer, Taylor & Francis, WANFANG, WOS	Evidence of relationship between childhood trauma and internet addiction	Moderate correlation between trauma and internet use	Limited to specific regions, requires further research	Prevention in trauma and addiction interventions
Wang et al. (2023)	Review of studies on fixation in creativity for open and closed problems.	ERIC, Google Scholar, JSTOR, PsycINFO, ScienceDirect	Provides strategies for overcoming mental blocks	Increased creativity by overcoming mental fixation in problems	Limited generalization, dependent on type of problem	Applicable to educational programs to enhance problem-solving creativity
Wang et al. (2024)	Dynamic topic model to assess emerging topics in early literacy		Identifies key themes in literacy development	Growth in popularity of topics like phonological awareness	Limited in follow-up studies, focus on keywords	Design of educational strategies in early literacy
Ware et al. (2020)	Analysis of bilingual advantage in executive function, evaluating age and task type.	Ageline, CINAHL, EMBASE, ERIC, MEDLINE, PsycINFO	Improvement in executive function for adult bilinguals	Specific advantages in tasks for adult bilinguals	Limited by bias in specific tasks	Development of bilingual education policies
Willis et al. (2019)	Evaluation of occupational demands and their relation to well-being in performing artists.	EBSCOhost, OvidSP, Scopus	Highlights importance of designing evidence-based interventions to support well-being	Relationships between occupational stress and well-being among artists	Limited to performing artists, focus on well-being and occupational health	Support in occupational health policies for performing artists
Wisniewski et al. (2020)	Analysis of feedback and its impact on learning.	From 32 previous meta-analysis	Effectiveness of feedback as a learning strategy	Positive effect on learning and academic performance	Limited variability in effects depending on type of feedback	Applicable in developing educational feedback techniques
Wu & Sarker (2022)	Synergistic governance model to improve vocational education in diverse contexts.	Not specific	Introduces integrated governance model in vocational education	Reduction of gaps between supply and demand in vocational training	Limited to regional context, requires further research in other countries	Application in policies to enhance training in vocational education
Wu et al. (2020)	Systematic review of creativity-related studies using the Remote Associates Test (RAT)	Scopus	The RAT is a reliable measure of creativity, applied across diverse cognitive studies	Most research focuses on remote associations, with fewer studies on cross-cultural validity	More studies needed on cross-linguistic applications and neural correlates	Develop culturally adapted RAT versions for global creativity assessment
Wu et al. (2021)	Neuroimaging studies to evaluate learning topics in education.	Scopus, WOS	Connection between brain structure and academic performance	Identification of learning and creativity patterns	Limited by accessibility of MRI in education due to cost	Strategies based on neuroscience in educational settings
Wu et al. (2023)	COVID-19 impact on student anxiety, effective intervention strategies are analyzed	Google Scholar, PubMed, Scopus, WOS	Effective COVID-19 intervention strategies	Significant anxiety reduction, effectiveness of mindfulness and physical activity	Limited geographic scope	Relevant for psychological intervention design
Xie & Derakhshan (2021)	Positive teacher communication behaviors, impact on motivation and academic success		Identification of positive communication strategies	Improvement in motivation, engagement, and academic success	Limited by lack of empirical testing	Applicable to teacher training and material development
Xie et al. (2018)	Effect of touchscreen device use on learning among young children	ACM Digital library, ERIC, IEEE Digital Library, ProQuest, PsycINFO, Science Direct	Moderate learning benefit through physical interaction	Increase in skills for children aged 0-5	Limited to specific settings and device types	Applicable in the design of educational apps for young children
Xie et al. (2018)	Effectiveness of instructional models on math achievement	China Academic Journals, China Doctoral Dissertations, China Masters, China Proceedings of Conference, Digital Dissertation Consortium and EdITLib, ERIC, Education Full Text, JSTOR, ProQuest, PsycINFO, WOS	Evaluates different instructional models for math improvement	Mixed effectiveness of constructivist and improved transmission models for math achievement	Limited to mainland China context	Provides insight for instructional model adjustments in Chinese education
Xu & Wang (2023)	Prevalence of mental health issues among remote learning students during COVID-19	EBSCO, Google Scholar, PubMed, Scopus, WOS	High prevalence of mental health issues in remote learning students	Prevalence of anxiety, depression, and stress among university students	Limited by variability in symptom definitions	Application in policy development to improve well-being of remote learning students during health emergencies
Xu & Xue (2023)	Analysis of online education satisfaction before and after COVID-19 among students, teachers, and parents	EBSCO, Google Scholar, ProQuest, PubMed, Scopus, WOS	Identification of key factors to improve online education satisfaction	Significant differences in satisfaction levels between students and teachers	Limited to studies in English, lacks data from certain countries	Improvement in educational satisfaction by strengthening digital infrastructures
Xu & Zeng (2023)	Analysis of feedback timing in second language acquisition and its impact on learning	EBSCO, SSCI, Scopus	Highlights importance of feedback timing to maximize learning outcomes	Difficulties in establishing an ideal feedback timing due to different communication modalities	Limited by lack of empirical data to test hypotheses	Support for language teaching programs and feedback timing strategies
Xu & Zhang (2021)	Neural networks and wavelet transforms in predicting psychological factors		Examines neural networks and wavelet use in predicting psychological traits in students	Wavelet and neural networks offer high accuracy in psychological profiling	Limited to a specific context and sample	Framework for enhancing psychological assessment in entrepreneurship education
Xu & Zhu (2022)	Analysis of psychological capital in EFL teachers as predictor of job commitment and academic optimism		Identification of psychological capital as a key factor in commitment and academic optimism	Positive relationship between job commitment and academic optimism among teachers	Limited to EFL teachers in China	Application in psychological support programs to enhance teacher well-being and commitment in educational institutions
Xuan et al. (2021)	AI assessment in legal education to personalize and improve student learning		Improvement in learning and effectiveness in legal skills through AI	Increase in problem-solving and analytical abilities	Limited to law students	Implementation in personalized teaching in legal studies
Xuan et al. (2022)	Analysis of formative assessment impact on reading achievement, cultural comparisons	CNKI, Dissertation Abstracts, EBSCO, ERIC, JSTOR, ProQuest, Psych INFO, ScienceDirect, Scopus, WorldCat	Identification of effective practices in specific cultural contexts	Improvement in reading performance, cultural differences in practices	Limited by cultural differences in assessment practices	Applicable to formative assessment policies in school contexts
Yang (2022)	Well-being of EFL teachers, mediating effects of hope and optimism on emotional health		Focus on positive emotions to reduce stress and enhance commitment	Optimism and hope as mediators between well-being and teacher performance	Lacks empirical data, reliant on self-reports	Emotional support programs to reduce stress in language teachers
Yang et al. (2020)	Assessment of early spatial skills training and its impact on STEM development	EBSCO, ERIC, ProQuest, PsycINFO, Scopus	Promotion of spatial skills in young children with positive effects on STEM development	Significant improvement in spatial skills in 0-8 years in controlled learning environments	Limited by study methodology variability	Integration of spatial skills into early childhood curriculum
Yang et al. (2022)	Analysis of teacher autonomy support and its effect on student engagement	Google Scholar, ISI Web of Knowledge, Science Direct, Scopus	Identification of effective autonomy support practices among teachers	Increase in student engagement and motivation	Limited to longitudinal studies	Development of educational programs to boost student engagement
Yang et al. (2022b)	Evaluation of recreational activities to mitigate cognitive decline in older adults	EBSCO, EMBASE, MEDLINE, PsycINFO, PubMed, WOS	Recreational activities as preventive factor for cognitive aging	Significant differences in impact of activities by region and activity type	Limited to longitudinal observational studies	Support for designing activity programs to improve cognitive health in older adults
Yao & Wallace (2021)	Review of language assessments in immigration, focused on validity perceptions		Focus on validity decisions to improve language assessments in immigration	Validity perceptions among examiners and applicants	Limited to score-based decisions	Guidance in immigration assessment policies
Ye et al. (2024)	Protective factors and academic resilience in children and adolescents	ERIC, WOS, PsycINFO	Individual and school-level protective factors are the most studied aspects of academic resilience	Varying methodologies and operationalization create inconsistencies in results	More research needed on how protective factors interact over time	Develop policies that enhance school-level interventions for academic resilience
Yildiz et al. (2022)	Meta-analysis of COVID-19 impact on work satisfaction and commitment relationship	Google Scholar, ProQuest, PubMed, Scopus, WOS	Change in work commitment-satisfaction relationship due to COVID-19	Negative relationship during COVID-19, previously positive	Cultural factors and workload influence in healthcare	Strategies to manage satisfaction and commitment in healthcare professionals
Yilmazer et al. (2024)	Impact of mindfulness interventions in reducing test anxiety	Proquest, Science Direct, Springer, Taylor & Francis, WOS	Mindfulness significantly reduces test anxiety	Moderate to high reduction in anxiety, lasting impact	Limited by publication bias and heterogeneity	Applicable in anxiety reduction programs for students
Yokoyama (2019)	Review of academic self-efficacy in online learning settings		Identification of self-efficacy factors as predictors of performance in online learning	Improved academic performance related to higher self-efficacy	Limited to correlational studies without empirical generalization	Support in designing online learning environments focused on enhancing academic self-efficacy
Yoon et al. (2021)	Evaluation of gaming disorder scales, including convergence and discrimination	EMBASE, Google Scholar, Proquest, Pubmed	Highlights reliability and validity of gaming disorder instruments	Association between gaming disorder and psychological issues like depression	Limited by high heterogeneity and lack of longitudinal studies	Improvement of diagnostic tools for gaming disorder
Young et al. (2018)	Connection between spatial and mathematical abilities across development, intervention to enhance mathematical understanding		Evidence of correlation between spatial and mathematical skills, useful for educational interventions	Potential to improve math understanding through spatial training	Lacks experimental data on intervention effectiveness	Implementation of spatial training in math education
Yu & Yang (2021)	Review of ESL/EFL student responses to teacher written feedback, analysis of applied methodologies		Identification of variability in feedback responses by sociocultural context	Differences in feedback response by skill level and culture	Limited to observational studies, lacks longitudinal focus	Design of more effective, culturally adapted feedback
Yu (2023)	Neuroscientific basis of mathematical cognitive impairment and anxiety	EBSCO, Scopus, WOS, ERIC	Mathematical anxiety and cognitive impairment affect neural processing and academic performance	Studies lack consistency in defining and measuring mathematical cognitive impairment	More studies needed on targeted educational interventions using neuroscience insights	Implement neuroscience-based interventions for math anxiety reduction
Yu (2024)	Analysis of language learning anxiety studies in academic journals	Elsevier ScienceDirect	Identification of factors associated with language learning anxiety	Increased anxiety linked to lack of confidence and motivation	Limited by lack of longitudinal experimental studies	Design of interventions to reduce language learning anxiety
Yu et al. (2022)	Evaluation of blended learning outcomes and attitudes, effectiveness compared to traditional methods	EBSCOhost, Elsevier ScienceDirect, WOS	Blended learning outperforms traditional methods in various contexts	Positive attitudes towards blended learning, improved self-confidence and engagement	Limited by diversity in application contexts and methods used	Recommendation of blended learning to enhance academic outcomes in higher education
Yu et al. (2022)	Study on tolerance of ambiguity and resilience in EFL students		Focus on resilience and tolerance of ambiguity to enhance educational engagement	Resilience and ambiguity tolerance positively associated with educational engagement	Lack of empirical data	Implementation in support programs for students in EFL environments
Yu et al. (2024)	ERP assessment in multimedia environments to measure cognitive load	EBSCO, Google Scholar, Science Direct, WOS	ERP as a precise, high-resolution indicator of cognitive load in multimedia learning	Efficient detection of cognitive load in multimedia contexts	Limited by task design variations	Optimization of multimedia learning design to manage cognitive load
Zeng et al. (2022)	Exploration of self-efficacy in technology integration and its relation to TPACK knowledge in teachers	CNKI, Google Scholar, ProQuest, SpringerLink, WOS	Positive correlation confirmed between tech self-efficacy and TPACK competency in teachers	Technological self-efficacy positively correlated with TPACK in education	Lack of longitudinal studies	Support in designing tech training for teachers
Zhan et al. (2024)	Evaluation of problem-solving pedagogy and its impact on creativity	CNKI, ProQuest, Science Direct, Springer, WOS	Problem-solving pedagogy enhances creativity through independent problem-solving tasks	Heterogeneous grouping and self-directed problems improve creativity	Limited to specific educational settings	Implementation in problem-solving programs to foster creativity in students
Zhang & Ma (2023)	Evaluation of project-based learning and its impact on academic performance	CNKI, Semantic Scholar, Springer Link, WOS	Positive impact of PBL confirmed on academic performance, affective attitudes, and thinking skills	PBL efficacy highlighted in technical subjects and small groups	Limited to short-term experimental studies	Application in curriculum designs promoting project-based learning
Zhang (2021)	Impact of optimism and affectivity on well-being of EFL teachers		Optimism and affectivity improve well-being and satisfaction in teaching	Positive relationship between positive emotions and teaching performance	Lacks specific empirical data	Emotional support programs to improve well-being in teachers
Zhang (2022)	Analysis of positive mood impact on EFL students' academic self-concept		Positive correlation between mood and academic self-concept	Improvement in self-perception and academic outcomes in students with positive moods	Limited by lack of longitudinal empirical focus	Strategies to foster positive moods in EFL classrooms
Zhang et al. (2022)	Interpersonal neural synchronization and learning outcomes in education	Google Scholar, WOS, PubMed	Neural synchronization correlates with better learning outcomes in interactive teaching environments	Research is mostly limited to controlled lab settings, with fewer classroom-based studies	More studies needed on real-world classroom applications of neural synchronization	Apply neural synchronization research to improve interactive teaching strategies
Zhang et al. (2023)	Exercise interventions for Internet addiction in students: a network meta-analysis	PubMed, EMBASE, Cochrane Library, CNKI, Wan Fang, CQVIP, WOS, CBM, EBSCO, APA PsycNet, Scopus	Exercise improves mental health and reduces Internet addiction symptoms	Team sports and double sports show the highest effectiveness in reducing Internet addiction	More research needed on personalized exercise programs for at-risk students	Integrate physical activity into school-based interventions for digital overuse prevention
Zhao & Wang (2023)	Assessment of “grit” role in second language acquisition	ERIC, Scopus, WOS	Confirmation of “grit” as predictor of success in language learning	Increased perseverance and motivation in students with higher “grit”	Variability in language contexts	Support in educational programs to strengthen perseverance in second language learning
Zhao & Yu (2021)	Review of moral disengagement’s impact on cyberbullying in youth	Pubmed, ScienceDirect, SpringerLink, WOS, Wiley Online Library	Positive correlation between moral disengagement and cyberbullying	Significant relationship in adolescents with high moral disengagement	Limited by observational design	Intervention programs to reduce cyberbullying through ethics education
Zhao et al. (2022)	Analysis of teaching evaluation systems for higher education		Highlights global insights on teaching evaluation reliability and validity	Mixed views on reliability and effectiveness of student evaluations in higher education	Variability in cultural and institutional contexts	Provides guidance for developing comprehensive teaching evaluation frameworks
Zheng et al. (2023)	Role of trait and state emotions in self-regulated learning	ERIC, PsycINFO, WOS	Emotion model in SRL proposes multimodal and multichannel	Emotions influence strategies and achievements in educational environments	Limited to existing SRL and emotion studies	Recommendations for emotional integration in self-regulated learning programs
Zheng et al. (2023)	Grammatical cohesion in reading comprehension for L1 and L2	CNKI, ERIC, Google Scholar, Pre-Quest, PsycINFO	Positive effect of grammar on reading comprehension	Improved comprehension in both languages through grammatical cohesion	Limited to selected studies	Grammar programs in multilingual educational settings
Zhong et al. (2022)	Dance therapy in life education, emotion measurement using FER		Confirms dance therapy as effective in improving well-being and life values	High satisfaction in quality of life and personal growth post-intervention	Limited to Chinese university context	Implementation in mental and emotional health programs in education
Zhong et al. (2024)	Analysis of boarding effects on cognitive, emotional, and behavioral development	CNKI, Google Scholar, Springer, VIP, WANFANG Data, WOS	Confirms negative effects on emotional development in rural boarding students	Increase in academic development, negative impact on emotional development in rural areas	Limited by included moderator variables	Implementation of boarding with improved emotional and social support in rural schools
Zhou (2021)	Impact of cross-cultural adaptation on psychological factors and innovation ability in entrepreneurs		Cross-cultural relations promote innovation intention and ability	Cultural adaptation positively impacts entrepreneurship	Limited to Chinese context	Strategies to improve adaptation in international entrepreneurs
Zhou et al. (2022)	Impact of materialistic values and aspirations on subjective wellbeing in China	Baidu Scholar, CNKI, EBSCO, Elsevier Science Direct, Google Scholar, OATD, ProQuest, PsycINFO, SAGE, Springer, Wiley	Negative effect of materialism on wellbeing, though some extrinsic aspirations have lesser impact	Association between materialism and lower wellbeing in China	Variability due to demographic factors	Recommendations to balance intrinsic values in wellbeing policies
Zhu & Aryadoust (2022)	Framework on cognitive load in distance interpreting (DI) and its measurement methods		Cognitive load framework for DI applicable in training programs	Provides cognitive load measurement in DI and pedagogical design	Limited to interpreting studies	Training program design for DI interpreters
Zhu et al. (2022)	Analysis of the link between parent-child relationship and problematic internet use in youth	CNKI, China Science and Technology Journal, JSTOR, Proquest, PsycNet, SAGE, Scopus, WANFANG, WOS	Confirms negative link between parent-child relationship quality and internet addiction in youth	Negative relationship in relationship quality and internet addiction	Limited to youth in China and other Asian countries	Applications in family and educational policies to reduce digital addiction in youth

## Sheet: Special_Reviews_Educ Psychology
Study	Year	Country	Study Type	N	Age	Constructs	Topic	Theoretical Framework	Fidelity (Study type)	Validation	Period	Database	Quality	Software	Methodology	Data Analysis	Added Value	Results	Limitations	Applications
Bonilla-Sánchez (2024)	2024	Mexico	Review	Not specific	Children	Neurodevelopment disorders	Educational Psychology	Qualitative analysis of unique neuropsychological intervention cases to improve learning difficulties						Not specific	Case review	Qualitative	Provides guidance for personalized interventions in neurodevelopment	Improvement in neurocognitive and academic skills	Limited to individual cases	Applicable in neuropsychological interventions in school context
Cochon Drouet et al. (2023)	2023	Switzerland	Meta-Analysis	43 studies	Youth	Achievement, motivation, social relations	Educational Psychology	Effects of the Jigsaw method on learning outcomes	Empirical researches	PRISMA	Up to 2023	APA Psychnet, Cairn, ERIC, ScienceDirect, Taylor and Francis, WOS	PRISMA guidelines	MAJOR/Jamovi1.1.8.0	Meta-analysis PRISMA	Qualitative and Quantitative	Insights into effectiveness of Jigsaw method for social relations and self-esteem	Positive effects on achievement and social relations	Limited to studies on the Jigsaw method	Application for inclusive teaching methods
De La Fuente & Martínez Vicente (2024)	2024	Spain	Hypothesis and Theory	Not specific	Adults	Stress, psychological wellbeing	Educational Psychology	Conceptual Utility Model (CMMSPW™) for stress and psychological wellbeing management in academic settings						Not specific	Theoretical review	Conceptual analysis	Proposes integrative model linking self-regulation and stress management in educational settings	Potential to improve stress management in educational and clinical applications	Requires empirical validation	Useful for creating stress management interventions for university students
Fan et al. (2024)	2024	China	Meta-Analysis	30 studies	Youth	Parental involvement and creativity	Educational Psychology	Analysis of parental involvement's impact on children's creativity	Empirical researches	PRISMA	1991-2022	CNKI, JSTOR, ProQuest, SAGE, ScienceDirect, Springer, Taylor and Francis, VIP Chinese Journal, WANFANG, WOS, Wiley	BQAPS	R	Meta-analysis PRISMA	Qualitative and Quantitative	Positive relationship between parental support and creativity	Positive effects of support and behavioral control	Mixed results in various support types	Strategies to foster creativity in education
Hurtado et al. (2024)	2024	Spain, Colombia	Scoping Review	32 studies	Adults	Retention, dropout	Educational Psychology	Models of student retention in doctoral programs	Empirical researches	PRISMA/SPIDER	2015-2021	Scopus, WOS	EACSH	ATLAS	Scoping review PRISMA	Qualitative	Analyzes the impact of individual, academic, institutional, and socioeconomic factors on retention	Highlights need for integrated support across factors	Limited generalizability due to geographic focus	Development of targeted interventions for doctoral student retention
Kuznetsova et al. (2024)	2024	Finland, Russia, Canada	Systematic Review	104 studies	Youth	Giftedness	Educational psychology	Giftedness models	Empirical researches	PRISMA	up to 2022	WOS	PRISMA guidelines	Not specific	Systematic review PRISMA	Qualitative	A multidimensional approach to understanding giftedness, incorporating cognitive, physiological, and psychological aspects.	Significant cognitive, physiological, and psychological differences between gifted children and their typical peers.	Methodological variability, inconsistent criteria.	Guides educational programs, improves giftedness assessments, and informs future research methodologies.
López Martínez et al. (2024)	2024	Spain	Review	16 experts	Adults	Verbal Creativity	Educational Psychology	Verbal creativity indicators like fluency, originality, and flexibility are essential for assessment						Not specific	Delphi Method	Conceptual analysis	Establishes specific indicators for assessing verbal creativity	Consensus on core creativity indicators	Limited sample size	Useful for developing creativity assessment in educational contexts
Romero-Gonzalez et al. (2023)	2023	Spain	Original Research	54 participants	Children	Reading, family relations	Educational psychology	Home literacy environment for reading motivation						Not specific	Experimental Study	Quantitative	Shows influence of HLE on motivation, family-child relations	Positive outcomes in reading motivation, family interactions	Limited by short duration of follow-up and sample size	Used for literacy improvement programs
Shao et al. (2023)	2023	China	Meta-Analysis	46 studies	Mixed	Regulation strategies	Educational psychology	Scaffolding in SRL and SSRL	Empirical researches	PRISMA	2000-2021	Elsevier Science Direct, Proquest, WOS	PRISMA guidelines	Comprehensive Meta-Analysis	Meta-analysis PRISMA	Quantitative	Assesses impact of scaffolding on regulation strategies and academic performance	Significant improvement in academic outcomes with regulation scaffolding	Limited to collaborative learning environments	Supports use of SRL and SSRL scaffolding in diverse educational settings
Stoltz et al. (2024)	2024	Brazil, Germany	Review	Not specific	Adults	Consciousness development	Educational Psychology	Consciousness models in education, integrating Piaget, Vygotsky, and Steiner theories						Not specific	Review	Qualitative	Contributes to understanding consciousness development in educational processes	Provides integrative model for teaching consciousness	Limited by theoretical framework differences	Applications in student holistic development
Unal et al. (2024)	2024	Finland	Original Research	Not specific	Adults	Teacher emotions	Educational psychology	Interplay of rational and non-rational factors						Not specific	Correlational Study	Quantitative	Analyzes the interplay between teacher emotions and rational vs. non-rational truth	Shows varied approaches to emotional expression and perception in teaching	Focus on specific regional contexts limits generalization	Provides insights for emotional training programs in teaching
Wang & Li (2023)	2023	China	Scoping Review	30 studies	Adults	Impostor syndrome	Educational psychology	Review of studies on impostor syndrome's impact on mental health and academic success in doctoral students	Empirical researches	PRISMA/Arksey and O’Malley (2005)	1978-2023	Google Scholar, JSTOR, PubMed, Springer, WOS	PRISMA guidelines	Not specific	Scoping review PRISMA	Qualitative	Clarifies characteristics and causes of impostor syndrome in PhD students	Stress and anxiety symptoms linked to impostor syndrome among doctoral students	Limited sample, lack of longitudinal studies	Strategies for doctoral students' well-being
Wang & Li (2024)	2024	China	Review	22 studies	Mixed	Career adaptability, vocational identity	Developmental Psychology	Career construction theory: tools and interventions						Not specific	Meta-analysis PRISMA	Descriptive analysis	Explores effectiveness of career construction tools for diverse groups	Tools and interventions vary in effectiveness based on demographic factors	Limited to tools and interventions evaluated	Provides a framework for future career counseling research and practic
Wang et al. (2023)	2023	Japan	Systematic Review	53 studies	Mixed	Fixation, creativity	Educational psychology	Review of studies on fixation in creativity for open and closed problems.	Empirical researches	Not specific	up to 2023	ERIC, Google Scholar, JSTOR, PsycINFO, ScienceDirect	Not specific	Not specific	Systematic review	Qualitative	Provides strategies for overcoming mental blocks	Increased creativity by overcoming mental fixation in problems	Limited generalization, dependent on type of problem	Applicable to educational programs to enhance problem-solving creativity
Wang et al. (2024)	2024	China	Original Research	1,638 articles	Not specific	Early literacy	Developmental psychology	Dynamic topic model to assess emerging topics in early literacy						Not specific	Quantitative research	Dynamic analysis	Identifies key themes in literacy development	Growth in popularity of topics like phonological awareness	Limited in follow-up studies, focus on keywords	Design of educational strategies in early literacy
Wu et al. (2023)	2023	Malaysia, China	Systematic Review	18 studies	Mixed	Anxiety, COVID-19	Educational psychology	COVID-19 impact on student anxiety, effective intervention strategies are analyzed	Empirical researches	PRISMA	2020-2022	Google Scholar, PubMed, Scopus, WOS	PRISMA guidelines	Not specific	Systematic review PRISMA	Qualitative	Effective COVID-19 intervention strategies	Significant anxiety reduction, effectiveness of mindfulness and physical activity	Limited geographic scope	Relevant for psychological intervention design
Yu (2024)	2024	China	Systematic Review	49 studies	Mixed	Foreign language anxiety	Educational psychology	Analysis of language learning anxiety studies in academic journals	Empirical researches	PRISMA	2004-2023	Elsevier ScienceDirect	PRISMA guidelines	Not specific	Systematic review PRISMA	Qualitative	Identification of factors associated with language learning anxiety	Increased anxiety linked to lack of confidence and motivation	Limited by lack of longitudinal experimental studies	Design of interventions to reduce language learning anxiety
Zheng et al. (2023)	2023	USA, Canada	Meta-Analysis	23 studies	Mixed	Emotions in learning	Educational psychology	Role of trait and state emotions in self-regulated learning	Empirical researches	Not specific	2009-2020	ERIC, PsycINFO, WOS	Not specific	Not specific	Meta-analysis	Qualitative and quantitative	Emotion model in SRL proposes multimodal and multichannel	Emotions influence strategies and achievements in educational environments	Limited to existing SRL and emotion studies	Recommendations for emotional integration in self-regulated learning programs
